# Supplementary material for: Poly[[tetra­aqua­bis­(μ3-pyridine-2,6-dicarboxyl­ato)(μ2-pyridine-2,6-dicarboxyl­ato)dilanthanum(III)] dihydrate]
Source: Acta Crystallogr Sect E Struct Rep Online. 2011 Aug 6;67(Pt 9):m1195–6. doi: 10.1107/S1600536811030807 (PMC3200968; doi:10.1107/S1600536811030807)
Supplement: Supplementary file 2 [file e-67-m1195-Isup2.hkl]

# 
# h,k,l, Fc-squared, Fo-squared, sigma(Fo-squared) and status flag 
# 
data_I
_shelx_title ' Compound X' 
_shelx_refln_list_code          4 
_shelx_F_calc_maximum      245.50 
_exptl_crystal_F_000       852.00 
_reflns_d_resolution_high  0.8686 
 
loop_ 
 _symmetry_equiv_pos_as_xyz 
 'x, y, z' 
 '-x, -y, -z' 
 
_cell_length_a    10.4910 
_cell_length_b    10.9197 
_cell_length_c    13.0850 
_cell_angle_alpha  77.915 
_cell_angle_beta   76.702 
_cell_angle_gamma  86.049 
 
_shelx_F_squared_multiplier     1.000 
 
loop_ 
 _refln_index_h 
 _refln_index_k 
 _refln_index_l 
 _refln_F_squared_calc 
 _refln_F_squared_meas 
 _refln_F_squared_sigma 
 _refln_observed_status 
   2   0   0    16114.76    14347.11    706.12 o 
   3   0   0       50.16      160.43     10.08 o 
   4   0   0     7714.47     8066.24    364.40 o 
   5   0   0    10013.10    10709.04    351.78 o 
   6   0   0     4785.20     3909.79    187.29 o 
   7   0   0     7511.77     6557.55    276.77 o 
   8   0   0     4935.61     4605.25    159.10 o 
   9   0   0     2565.93     2362.17     72.66 o 
  10   0   0      334.34      305.29     40.48 o 
  11   0   0       44.20       84.32     40.47 o 
 -11   1   0      536.02      506.06     55.67 o 
 -10   1   0      296.95      248.34     80.11 o 
  -9   1   0       15.54       13.91      8.63 o 
  -8   1   0        3.53       23.61     13.49 o 
  -7   1   0       45.92       62.95      9.54 o 
  -6   1   0      817.95      831.59     41.35 o 
  -5   1   0      583.08      614.16     27.02 o 
  -4   1   0      726.37      661.03     23.78 o 
  -3   1   0      182.93       60.73     11.81 o 
  -2   1   0      875.88      946.38     34.05 o 
   2   1   0    14967.22    18161.38    885.58 o 
   3   1   0    13677.90    12388.68    365.62 o 
   4   1   0     1744.72     1195.43     47.34 o 
   5   1   0      974.53     1277.04     36.40 o 
   6   1   0      582.62      592.47     17.27 o 
   7   1   0     2498.43     3142.60     77.22 o 
   8   1   0     5928.70     6323.44    153.26 o 
   9   1   0     5344.41     5416.79    129.72 o 
  10   1   0     3474.24     4100.12    168.63 o 
  11   1   0     3571.62     3250.83    173.97 o 
 -11   2   0     2659.69     3003.08    219.57 o 
 -10   2   0     4794.04     5022.94    179.31 o 
  -9   2   0     3876.92     3837.80    176.23 o 
  -8   2   0     1480.48     1455.55    103.83 o 
  -7   2   0       65.25       86.85     13.49 o 
  -6   2   0     1729.18     1695.10     87.38 o 
  -5   2   0     3813.84     3150.43    100.78 o 
  -4   2   0    25904.19    25747.49    992.11 o 
  -3   2   0    11123.95    11813.03    570.71 o 
  -2   2   0    16963.39    19042.81    604.78 o 
  -1   2   0      285.44      185.48     11.29 o 
   0   2   0      271.16      148.24     35.44 o 
   1   2   0     5811.59     4197.92     89.09 o 
   2   2   0      521.66      733.37     20.73 o 
   3   2   0     5434.20     5522.69    415.15 o 
   4   2   0     2174.60     1681.08     90.32 o 
   5   2   0     1828.32     1809.63     62.14 o 
   6   2   0       73.64      120.08     17.77 o 
   7   2   0      139.59      154.34     20.84 o 
   8   2   0      463.84      548.64     32.66 o 
   9   2   0        1.95        4.05     16.84 o 
  10   2   0      517.38      559.97    115.55 o 
  11   2   0      340.41      382.66     36.91 o 
 -11   3   0      401.09      371.07     42.17 o 
 -10   3   0     2159.64     2139.51    130.03 o 
  -9   3   0     4052.52     4303.66    394.02 o 
  -8   3   0     2722.16     2907.64    212.92 o 
  -7   3   0     1590.97     1743.86     61.48 o 
  -6   3   0      329.48      363.57     18.46 o 
  -5   3   0        4.13       40.54      8.88 o 
  -4   3   0     6707.10     7517.06    270.96 o 
  -3   3   0    15501.30    14879.60    728.11 o 
  -2   3   0    33819.87    34036.69   1612.29 o 
  -1   3   0    31340.16    30007.34   1935.98 o 
   0   3   0    10841.21     8636.70    467.20 o 
   1   3   0    13987.47    11413.49    321.90 o 
   2   3   0     7426.08     6942.92    175.16 o 
   3   3   0     2302.13     2611.79     66.11 o 
   4   3   0    10059.51    10250.66    467.33 o 
   5   3   0     6735.36     7979.77    250.91 o 
   6   3   0     9225.90     9821.57    294.41 o 
   7   3   0     7594.64     8832.97    444.71 o 
   8   3   0     2297.33     2799.04     97.77 o 
   9   3   0      206.54      232.00     28.01 o 
  10   3   0      420.58      336.43     30.79 o 
  11   3   0        0.17        0.00     22.68 o 
 -11   4   0      273.11      257.26     26.81 o 
 -10   4   0        0.33       16.86     18.55 o 
  -9   4   0       46.25       28.67     25.30 o 
  -8   4   0      239.49      220.70     32.89 o 
  -7   4   0      741.28      585.51     59.06 o 
  -6   4   0      572.28      650.21     30.26 o 
  -5   4   0      528.63      425.92     59.90 o 
  -4   4   0      898.63     1012.17     44.46 o 
  -3   4   0     1765.49     1983.90    111.55 o 
  -2   4   0      720.29      733.90     31.64 o 
  -1   4   0     3356.12     2737.59    120.35 o 
   0   4   0     3196.58     3070.88    124.00 o 
   1   4   0     6933.00     8215.67    138.59 o 
   2   4   0    12956.51    13212.56    220.36 o 
   3   4   0    11669.31    12034.98    233.38 o 
   4   4   0     2969.81     3058.27     58.76 o 
   5   4   0      883.63      819.34     54.85 o 
   6   4   0     2735.85     2784.27     90.64 o 
   7   4   0     6537.27     6626.10    201.68 o 
   8   4   0    10890.70    10871.47    320.23 o 
   9   4   0     4866.34     4739.18    206.16 o 
  10   4   0     2710.31     2738.87    108.37 o 
  11   4   0     1026.11     1118.35     67.49 o 
 -10   5   0     1195.18     1267.33     81.00 o 
  -9   5   0      209.10      166.97     28.67 o 
  -8   5   0       17.32       37.10     20.24 o 
  -7   5   0      597.09      949.82     64.11 o 
  -6   5   0     4562.14     4785.80    365.63 o 
  -5   5   0     6677.50     7026.67    312.19 o 
  -4   5   0     8694.11     9166.85    322.03 o 
  -3   5   0     3891.05     3687.46    113.77 o 
  -2   5   0       14.52       84.73     16.60 o 
  -1   5   0       10.87       26.78     15.95 o 
   0   5   0      253.61      373.43     13.94 o 
   1   5   0     1106.15      988.17     38.48 o 
   2   5   0     3331.26     3314.73    128.61 o 
   3   5   0      878.26      685.04     22.52 o 
   4   5   0        0.86       15.20      5.23 o 
   5   5   0      117.12      101.42      7.44 o 
   6   5   0       82.65      138.87     43.00 o 
   7   5   0       12.56       67.65     62.39 o 
   8   5   0     1775.18     1975.94    123.26 o 
   9   5   0      668.63      776.08     43.86 o 
  10   5   0      395.76      450.13     63.25 o 
 -10   6   0     1144.48     1076.58     97.87 o 
  -9   6   0     2018.37     1956.89    116.50 o 
  -8   6   0     1255.46     1307.98     81.01 o 
  -7   6   0     1535.98     1404.56     82.72 o 
  -6   6   0        0.25        0.00     18.55 o 
  -5   6   0     2838.00     2461.78    237.49 o 
  -4   6   0     8503.81     8619.30    558.25 o 
  -3   6   0    10020.64     9429.30    395.05 o 
  -2   6   0    18339.32    19185.66    925.37 o 
  -1   6   0    13443.22    13592.31    544.36 o 
   0   6   0     6336.15     6326.55    210.32 o 
   1   6   0     4742.28     4868.61    127.11 o 
   2   6   0      498.28      491.24     13.50 o 
   3   6   0     4985.02     4775.98     96.59 o 
   4   6   0     7977.65     8191.54    152.54 o 
   5   6   0     9178.12     8588.68    181.66 o 
   6   6   0     4353.78     3924.67    108.53 o 
   7   6   0     2436.43     2463.67    101.25 o 
   8   6   0     1169.38     1065.29     63.29 o 
   9   6   0        0.09       35.19     26.98 o 
  10   6   0      164.69      135.33     40.48 o 
  -9   7   0       58.46       42.16     35.41 o 
  -8   7   0      411.21      433.49     52.29 o 
  -7   7   0      458.73      578.58     53.98 o 
  -6   7   0     1031.49     1282.55     75.94 o 
  -5   7   0        5.60       43.84     30.35 o 
  -4   7   0      331.66      414.94     42.17 o 
  -3   7   0       69.01       52.21     12.36 o 
  -2   7   0     2514.63     2059.83    154.30 o 
  -1   7   0     3501.61     3265.27    163.10 o 
   0   7   0     6500.25     5478.91    648.19 o 
   1   7   0     3745.22     3349.97    136.99 o 
   2   7   0     1499.53     1285.26     74.77 o 
   3   7   0      131.95      173.62      9.25 o 
   4   7   0     1290.09     1256.92     31.64 o 
   5   7   0     3279.16     3351.92     69.25 o 
   6   7   0     3336.70     3865.15     93.57 o 
   7   7   0     4072.30     4408.49    154.13 o 
   8   7   0     2147.73     2358.53     97.18 o 
   9   7   0     1970.53     2244.72    108.64 o 
  -8   8   0      946.30      867.26     80.99 o 
  -7   8   0     2943.72     2672.77    163.88 o 
  -6   8   0     5902.54     5922.29    257.34 o 
  -5   8   0     4695.63     4913.49    258.87 o 
  -4   8   0     3426.30     3513.19    175.83 o 
  -3   8   0     1476.78     1440.09     81.04 o 
  -2   8   0      678.70      762.63     50.62 o 
  -1   8   0       71.90      100.72     13.23 o 
   0   8   0      898.04     1075.75     33.35 o 
   1   8   0     2484.87     2566.25    106.23 o 
   2   8   0     1123.97     1109.80     26.96 o 
   3   8   0      115.50      148.86     21.66 o 
   4   8   0      462.86      399.78     24.63 o 
   5   8   0      236.38      199.67     21.86 o 
   6   8   0        1.12        7.72      8.75 o 
   7   8   0      240.02      242.10     43.01 o 
   8   8   0       47.68       63.08     21.84 o 
   9   8   0      479.23      463.03     39.36 o 
  -7   9   0       73.34       69.14     40.47 o 
  -6   9   0      545.03      684.87     59.04 o 
  -5   9   0     1799.12     2022.60    130.00 o 
  -4   9   0     5781.56     6348.99    321.68 o 
  -3   9   0     9083.44     9650.95    454.88 o 
  -2   9   0     8309.96     8155.63    554.81 o 
  -1   9   0     3558.87     3256.62    148.79 o 
   0   9   0      160.48      130.08     15.83 o 
   1   9   0      938.77      764.92     29.24 o 
   2   9   0     4178.14     4285.82    133.91 o 
   3   9   0     3674.30     3679.00    113.78 o 
   4   9   0     3773.94     3830.02    145.55 o 
   5   9   0     6002.58     6853.31    222.96 o 
   6   9   0     1785.49     1972.80     88.34 o 
   7   9   0      275.98      309.55     35.78 o 
   8   9   0        0.03        0.00     20.24 o 
  -5  10   0       75.50       50.59     28.67 o 
  -4  10   0       23.11       84.32     37.10 o 
  -3  10   0      110.22       60.71     25.30 o 
  -2  10   0      803.69      924.60     60.74 o 
  -1  10   0     1351.37     1492.08     91.15 o 
   0  10   0     2018.67     2281.92    181.53 o 
   1  10   0     3228.14     3236.36    149.57 o 
   2  10   0       37.62       42.04     19.45 o 
   3  10   0      638.27      665.36     36.89 o 
   4  10   0     1963.35     1915.29     85.21 o 
   5  10   0     2474.35     2183.79    133.43 o 
   6  10   0     2717.32     2361.32    113.47 o 
   7  10   0     1904.97     1602.88     85.34 o 
  -5  11   0     2254.08     2355.49    172.23 o 
  -3  11   0       13.28       97.81     40.47 o 
  -2  11   0      541.54      551.61     52.29 o 
  -1  11   0      163.17      106.25     26.98 o 
   0  11   0      417.37      443.61     48.92 o 
   1  11   0       70.17      143.34     33.73 o 
   2  11   0        1.83       36.76     18.55 o 
   3  11   0      222.36      197.48     37.95 o 
   4  11   0      465.46      495.08     32.65 o 
   5  11   0      172.53      182.14     40.48 o 
  -2  12   0     1058.55     1025.91     86.05 o 
  -1  12   0      434.32      506.02     50.60 o 
   0  12   0      876.48      858.77     72.55 o 
   1  12   0     2566.38     2992.68    212.80 o 
   2  12   0     3071.20     3257.08    250.02 o 
  -1 -12   1     2114.71     2281.01    131.69 o 
   0 -12   1     3377.93     3345.50    189.24 o 
   1 -12   1     2829.05     2732.95    216.20 o 
  -4 -11   1     3390.71     3341.71    268.67 o 
  -3 -11   1      439.37      441.49     34.34 o 
  -2 -11   1       13.85       38.79     21.92 o 
  -1 -11   1      356.52      438.54     43.85 o 
   0 -11   1     2427.95     2779.90    182.40 o 
   1 -11   1     5569.39     6196.81    343.52 o 
   2 -11   1     5014.99     5754.65    328.16 o 
   3 -11   1     5503.89     5153.71    362.08 o 
   4 -11   1     2483.28     2398.09    173.95 o 
  -6 -10   1      240.22      317.07     42.16 o 
  -5 -10   1       33.12       16.86     32.04 o 
  -4 -10   1      122.95       93.68     16.25 o 
  -3 -10   1       43.73       39.87     18.22 o 
  -2 -10   1      237.24      173.11     29.96 o 
  -1 -10   1      531.76      444.21     75.07 o 
   0 -10   1       10.87       10.58     12.95 o 
   1 -10   1      263.99      312.02     40.48 o 
   2 -10   1      447.68      460.50     43.86 o 
   3 -10   1     1436.27     1593.37     99.59 o 
   4 -10   1     2191.94     2894.36    175.62 o 
   5 -10   1     1609.06     1934.42    131.66 o 
   6 -10   1      811.80      840.18     75.92 o 
  -7  -9   1     1804.81     1661.27     88.88 o 
  -6  -9   1      470.33      443.93     35.17 o 
  -5  -9   1      383.81      336.95     44.83 o 
  -4  -9   1      595.36      554.46     24.78 o 
  -3  -9   1     2777.95     2788.08     91.94 o 
  -2  -9   1     5813.25     6413.41    243.70 o 
  -1  -9   1     4169.63     4539.02    180.03 o 
   0  -9   1      787.77      828.61     36.26 o 
   1  -9   1      494.25      598.47     29.98 o 
   2  -9   1      143.44      100.25     15.83 o 
   3  -9   1        0.45       13.49     28.67 o 
   4  -9   1       57.92       77.57     26.98 o 
   5  -9   1        2.23        0.00     21.92 o 
   6  -9   1       39.70        8.43     25.30 o 
   7  -9   1       77.29       70.83     28.67 o 
  -8  -8   1     1116.39     1306.60     64.12 o 
  -7  -8   1     2305.02     2621.94    105.06 o 
  -6  -8   1     5125.83     5349.27    206.90 o 
  -5  -8   1     3464.19     3487.21    113.11 o 
  -4  -8   1      352.59      312.42     18.30 o 
  -3  -8   1      149.96      103.56     11.31 o 
  -2  -8   1     1034.40      889.56     37.96 o 
  -1  -8   1     3422.99     2877.16     72.82 o 
   0  -8   1     8173.57     7570.69    258.21 o 
   1  -8   1     9801.71     9121.50    482.41 o 
   2  -8   1     8698.77     8616.17    456.79 o 
   3  -8   1     4934.86     5594.65    279.31 o 
   4  -8   1     1536.72     1701.74    124.93 o 
   5  -8   1      145.82      241.17     40.48 o 
   6  -8   1     1343.07     1623.69     92.83 o 
   7  -8   1     2565.34     2518.40    177.35 o 
   8  -8   1     3432.81     3773.36    260.23 o 
  -9  -7   1       11.78       12.16     22.56 o 
  -8  -7   1        5.91        0.00     23.49 o 
  -7  -7   1        0.32       40.85     21.07 o 
  -6  -7   1      119.70      170.03     16.80 o 
  -5  -7   1      101.53       94.20      7.94 o 
  -4  -7   1      201.95      229.49     15.35 o 
  -3  -7   1       18.49       11.14      7.29 o 
  -2  -7   1     1792.46     1914.36     52.09 o 
  -1  -7   1      224.77      219.47     15.54 o 
   0  -7   1      707.98      803.79     42.70 o 
   1  -7   1     4675.89     4426.09     96.09 o 
   2  -7   1     5334.85     4718.09    182.94 o 
   3  -7   1     6933.88     6367.46    758.28 o 
   4  -7   1     3324.62     3207.62    150.49 o 
   5  -7   1     2714.57     2512.78    148.71 o 
   6  -7   1     1127.52     1142.56     74.26 o 
   7  -7   1       15.96        0.00     30.35 o 
   8  -7   1     1943.12     2135.82    130.01 o 
   9  -7   1     3470.00     3568.91    265.30 o 
 -10  -6   1     4672.53     5127.05    260.91 o 
  -9  -6   1     2964.83     3376.68    136.59 o 
  -8  -6   1     2531.98     2885.28    108.09 o 
  -7  -6   1      185.11      151.54     44.69 o 
  -6  -6   1     1184.41     1423.16     32.52 o 
  -5  -6   1     1466.35     1359.51     52.38 o 
  -4  -6   1     4801.06     4773.92    103.48 o 
  -3  -6   1     7016.40     6788.59    127.59 o 
  -2  -6   1     2715.76     2124.33     81.38 o 
  -1  -6   1     3661.67     2943.67     97.69 o 
   0  -6   1     3070.16     2922.36     71.92 o 
   1  -6   1      812.78      794.17     55.06 o 
   2  -6   1      262.98      244.53     12.17 o 
   3  -6   1      752.56      739.30     48.96 o 
   4  -6   1       83.76       92.08     11.80 o 
   5  -6   1     1852.20     1832.48     99.65 o 
   6  -6   1      226.13      278.29     32.05 o 
   7  -6   1      604.26      494.30     45.55 o 
   8  -6   1      265.04      204.08     33.73 o 
   9  -6   1      105.36      131.54     33.73 o 
  10  -6   1      121.35      143.35     37.10 o 
 -10  -5   1      736.27      587.76     40.35 o 
  -9  -5   1     1861.88     1674.75     79.51 o 
  -8  -5   1     5835.44     5417.54    181.52 o 
  -7  -5   1     3039.40     2572.17    112.56 o 
  -6  -5   1     4847.89     4854.23    213.33 o 
  -5  -5   1     2212.08     2159.73     81.14 o 
  -4  -5   1       66.29       61.12     13.11 o 
  -3  -5   1     4486.07     4329.75     78.64 o 
  -2  -5   1    13038.40    13247.56    214.04 o 
  -1  -5   1    41101.71    45652.05    861.74 o 
   0  -5   1    17277.15    15964.40    340.04 o 
   1  -5   1    16898.67    16216.23    438.99 o 
   2  -5   1      983.83      808.11     26.48 o 
   3  -5   1       84.15      129.48     15.19 o 
   4  -5   1      788.50      886.94     45.96 o 
   5  -5   1     4692.37     4316.36    240.49 o 
   6  -5   1     6458.30     5781.71    444.20 o 
   7  -5   1     3832.01     3434.95    175.89 o 
   8  -5   1     3301.48     3366.95    184.24 o 
   9  -5   1      539.60      581.98     42.17 o 
  10  -5   1      377.31      436.85     43.85 o 
 -10  -4   1      205.42      201.99     26.52 o 
  -9  -4   1      286.09      292.94     72.52 o 
  -8  -4   1      104.73      126.44     25.30 o 
  -7  -4   1     1324.21     1438.40    149.40 o 
  -6  -4   1      280.71      351.85     24.46 o 
  -5  -4   1      682.51      746.95    115.86 o 
  -4  -4   1       17.04       16.82      3.26 o 
  -3  -4   1       41.48       53.92      4.91 o 
  -2  -4   1      932.11      680.40     14.50 o 
  -1  -4   1     1856.94     1490.96     37.59 o 
   0  -4   1    12584.57     9706.61    383.95 o 
   1  -4   1     8511.85     8195.95    343.41 o 
   2  -4   1    24305.22    24899.47    845.32 o 
   3  -4   1    17416.08    16795.11    477.40 o 
   4  -4   1     1965.86     2078.41     58.83 o 
   5  -4   1      245.28      388.17     32.05 o 
   6  -4   1     1118.64     1158.15     43.97 o 
   7  -4   1     3546.48     3702.87    228.31 o 
   8  -4   1     4200.47     4136.92    400.05 o 
   9  -4   1     3946.95     4002.19    246.86 o 
  10  -4   1     4491.17     4789.12    265.50 o 
  11  -4   1     1729.11     1620.49    101.28 o 
 -11  -3   1     1636.62     1533.09     88.30 o 
 -10  -3   1     2466.68     2235.61    108.88 o 
  -9  -3   1     3035.55     3054.50    123.02 o 
  -8  -3   1     2360.18     2376.89    100.51 o 
  -7  -3   1      738.67      807.19     39.65 o 
  -6  -3   1     1318.06     1127.41     53.18 o 
  -5  -3   1     9323.49     9023.34    305.59 o 
  -4  -3   1    21565.55    23178.83    598.35 o 
  -3  -3   1    27841.95    31398.51    552.34 o 
  -2  -3   1     3419.71     3215.96     57.09 o 
  -1  -3   1     2553.70     2122.43     39.36 o 
   0  -3   1      158.40       56.36      9.94 o 
   1  -3   1     5644.80     5644.14    162.78 o 
   2  -3   1      733.29     1064.98     32.14 o 
   3  -3   1      447.79      382.28     17.84 o 
   4  -3   1     2071.21     1787.87     63.36 o 
   5  -3   1      797.96      890.17     84.39 o 
   6  -3   1      630.61      724.61     31.47 o 
   7  -3   1        9.41       15.94     12.95 o 
   8  -3   1        1.43       10.37     11.75 o 
   9  -3   1        6.80       12.00     10.96 o 
  10  -3   1      532.61      543.18     43.86 o 
  11  -3   1     1753.38     1737.03     94.53 o 
 -11  -2   1      833.67      750.55     49.72 o 
 -10  -2   1      746.52      852.27     49.24 o 
  -9  -2   1     1264.18     1506.43     61.97 o 
  -8  -2   1     6823.76     7648.86    242.62 o 
  -7  -2   1     3886.82     4582.11    135.69 o 
  -6  -2   1     1397.06     1451.55     48.91 o 
  -5  -2   1      215.37      397.64     65.78 o 
  -4  -2   1     8798.78     9269.78    514.25 o 
  -3  -2   1    19043.07    16796.88    324.46 o 
  -2  -2   1    19935.89    18615.20    285.92 o 
  -1  -2   1     8545.36     7420.91    256.67 o 
   0  -2   1    18175.25    14101.13   1092.98 o 
   1  -2   1     9309.33     9471.62    347.59 o 
   2  -2   1     2518.78     3214.64    132.15 o 
   3  -2   1     4958.78     4704.01    153.66 o 
   4  -2   1    19760.67    20676.28    652.22 o 
   5  -2   1    11754.14    12789.49    542.01 o 
   6  -2   1    12722.54    13359.73    387.18 o 
   7  -2   1     6997.80     7591.74    309.68 o 
   8  -2   1     2587.16     2664.49    218.83 o 
   9  -2   1      679.25      499.28     37.12 o 
  10  -2   1      242.77      224.31     26.99 o 
 -11  -1   1      101.47      127.24     22.56 o 
 -10  -1   1       62.46       93.18     25.45 o 
  -9  -1   1      549.47      544.89     50.61 o 
  -8  -1   1      290.49      181.91     22.20 o 
  -7  -1   1      391.34      355.11     12.53 o 
  -6  -1   1      104.60       89.07     10.96 o 
  -5  -1   1       84.93      179.48     10.56 o 
  -4  -1   1     1145.60     1001.72     61.69 o 
  -3  -1   1     2705.28     4016.57    108.38 o 
  -2  -1   1    16344.73    18240.21    419.96 o 
  -1  -1   1    10388.56      697.65   3253.42 o 
   0  -1   1    17284.63      129.17   2825.99 o 
   2  -1   1    10211.45     8469.87    279.53 o 
   3  -1   1     6783.34     6766.29    286.27 o 
   4  -1   1     1228.34     1200.46     37.51 o 
   5  -1   1     2281.39     2324.88    132.76 o 
   6  -1   1     5298.93     4961.10    134.90 o 
   7  -1   1    11706.87    10978.34    357.46 o 
   8  -1   1     8547.88     8516.76    692.82 o 
   9  -1   1     6786.97     6630.13    529.60 o 
  10  -1   1     1015.42     1144.09     70.87 o 
  11  -1   1      101.24       64.08     28.67 o 
 -11   0   1     2034.36     2311.39    168.84 o 
 -10   0   1      947.36     1044.47     67.49 o 
  -9   0   1      440.90      524.03     17.94 o 
  -8   0   1      216.32      319.27     28.11 o 
  -7   0   1     2301.66     2624.19    129.83 o 
  -6   0   1     8221.26     8936.26    288.61 o 
  -5   0   1    16438.18    17010.99    626.78 o 
  -4   0   1    20460.28    23099.21    632.75 o 
  -3   0   1      949.14      669.19     20.39 o 
  -2   0   1     5593.45     4271.90    157.05 o 
  -1   0   1       39.81        2.21      5.29 o 
   2   0   1     1794.48     1136.05    210.29 o 
   3   0   1     4626.13     4151.66    129.59 o 
   4   0   1     4537.40     5612.49    199.84 o 
   5   0   1        1.13       23.16     12.65 o 
   6   0   1       37.72       37.41      7.15 o 
   7   0   1     1053.39     1130.67     36.39 o 
   8   0   1      674.51      687.15     25.88 o 
   9   0   1      817.38      710.78     33.62 o 
  10   0   1      548.79      524.63     43.86 o 
  11   0   1      668.13      688.30     65.79 o 
 -11   1   1      188.51      112.99     32.04 o 
 -10   1   1     1610.60     1527.49     75.73 o 
  -9   1   1     2408.96     2138.73    126.66 o 
  -8   1   1     1061.73     1047.10     45.12 o 
  -7   1   1       39.04       53.87     14.12 o 
  -6   1   1      560.66      542.51     19.57 o 
  -5   1   1     1123.02     1337.93     42.79 o 
  -4   1   1    12818.91    12134.93    420.56 o 
  -3   1   1     7351.27     7614.87    235.27 o 
  -2   1   1      974.25     1593.90     75.23 o 
  -1   1   1    33174.42      370.07   6657.67 o 
   2   1   1      107.64      148.69      7.96 o 
   3   1   1    11959.39    13532.20    437.50 o 
   4   1   1    35933.48    30787.64   3347.70 o 
   5   1   1    24070.99    21810.74    929.84 o 
   6   1   1    10191.42    10233.72    271.79 o 
   7   1   1     1835.05     1757.68     57.19 o 
   8   1   1        3.52       21.73      5.27 o 
   9   1   1       58.23       44.70      7.78 o 
  10   1   1     1225.85     1316.47     60.83 o 
  11   1   1      588.49      625.75     41.14 o 
 -11   2   1       38.36       64.08     28.67 o 
 -10   2   1       46.29       89.50     24.45 o 
  -9   2   1      408.21      348.40     23.24 o 
  -8   2   1      539.68      620.07     51.47 o 
  -7   2   1      373.56      420.47     74.22 o 
  -6   2   1     1797.33     1888.59    124.16 o 
  -5   2   1      371.36      518.14     30.37 o 
  -4   2   1      220.46      246.67     35.42 o 
  -3   2   1     1081.19     1244.01     40.56 o 
  -2   2   1     1039.81      757.81     29.80 o 
  -1   2   1    17359.62    16167.52    644.38 o 
   0   2   1     7211.24     5649.72   2140.57 o 
   1   2   1     5722.77     4414.40    184.71 o 
   2   2   1     6606.07     5310.41    114.55 o 
   3   2   1     1044.28     1897.12     39.25 o 
   4   2   1      310.96      510.80     38.48 o 
   5   2   1     3715.32     4432.32    215.99 o 
   6   2   1    11873.70    13253.74    580.48 o 
   7   2   1     8750.39     9690.60    418.15 o 
   8   2   1     8360.16     9762.82    337.36 o 
   9   2   1     1380.74     1411.03     66.51 o 
  10   2   1      594.78      473.84     34.53 o 
  11   2   1        7.25        0.00     25.29 o 
 -11   3   1     1061.86      939.86     87.74 o 
 -10   3   1      307.80      325.75     26.14 o 
  -9   3   1      426.81      383.81     25.62 o 
  -8   3   1     3362.70     2906.39    103.93 o 
  -7   3   1     6198.54     5691.50    213.58 o 
  -6   3   1     6219.21     5586.46    183.40 o 
  -5   3   1     9433.03     9435.15    407.10 o 
  -4   3   1     5852.94     5979.42    315.09 o 
  -3   3   1     2154.41     2224.62    109.11 o 
  -2   3   1      200.08      257.99     17.26 o 
  -1   3   1     5433.77     5026.75    269.17 o 
   0   3   1     7076.61     7636.08    195.87 o 
   1   3   1      864.94     1080.68     47.52 o 
   2   3   1     2309.50     1924.48     41.54 o 
   3   3   1        4.38       12.11      3.93 o 
   4   3   1        3.51       27.59      3.65 o 
   5   3   1     1035.73     1009.66     71.75 o 
   6   3   1      728.24      646.28     47.25 o 
   7   3   1      159.01      276.33     24.43 o 
   8   3   1      487.67      529.40     43.02 o 
   9   3   1     1012.14     1020.49     57.38 o 
  10   3   1      703.90      794.05     50.61 o 
  11   3   1      519.29      570.85     41.03 o 
 -10   4   1     1751.00     1827.08     74.26 o 
  -9   4   1     1110.06     1143.19     52.14 o 
  -8   4   1      127.84      131.15     24.95 o 
  -7   4   1       59.57       81.36     19.39 o 
  -6   4   1     2725.49     3022.75    142.84 o 
  -5   4   1    11059.74    10489.74    490.13 o 
  -4   4   1    10420.60    10688.65    303.82 o 
  -3   4   1    16418.65    16625.49    794.46 o 
  -2   4   1     7650.84     6419.15    517.17 o 
  -1   4   1      773.94      537.76     52.33 o 
   0   4   1      612.90      781.74     32.77 o 
   1   4   1      868.99      835.22     31.70 o 
   2   4   1     5179.99     4705.41    131.83 o 
   3   4   1    15016.24    15658.17    287.90 o 
   4   4   1    20424.91    22941.39    426.28 o 
   5   4   1     8185.18     8993.80    159.22 o 
   6   4   1     5142.48     6627.50    198.72 o 
   7   4   1     1369.55     1468.04     60.74 o 
   8   4   1      195.58      211.60     47.22 o 
   9   4   1      453.61      397.76     35.72 o 
  10   4   1      956.62      979.68     52.13 o 
  11   4   1      676.78      645.13     49.77 o 
 -10   5   1      183.00      187.30     58.18 o 
  -9   5   1      116.08      133.23     23.61 o 
  -8   5   1      120.48      172.02     25.30 o 
  -7   5   1      117.32      121.42     28.67 o 
  -6   5   1      661.66      498.77     27.13 o 
  -5   5   1      749.26      760.68     72.56 o 
  -4   5   1     2034.90     2463.30     97.16 o 
  -3   5   1     1085.86     1157.96     47.15 o 
  -2   5   1     1855.15     1641.72    103.43 o 
  -1   5   1      692.06      732.19     57.61 o 
   0   5   1     4427.54     4107.02    135.71 o 
   1   5   1     3847.49     3379.88    107.46 o 
   2   5   1     1386.76     1453.96     45.22 o 
   3   5   1       54.08       45.72      6.01 o 
   4   5   1     6665.24     6911.98    128.86 o 
   5   5   1     7123.01     7075.59    139.09 o 
   6   5   1     6263.85     5403.50    162.32 o 
   7   5   1     9319.39     9306.32    310.48 o 
   8   5   1     3807.93     4063.80    154.68 o 
   9   5   1      520.81      470.16     59.88 o 
  10   5   1      111.83      139.77     36.26 o 
  11   5   1      600.21      635.05     45.79 o 
 -10   6   1      210.49      213.94     24.70 o 
  -9   6   1     1019.03     1103.54     70.87 o 
  -8   6   1     2639.34     2783.91    152.03 o 
  -7   6   1     6725.65     7308.07    316.86 o 
  -6   6   1     5938.66     6728.82    291.38 o 
  -5   6   1     4788.63     4804.38    371.63 o 
  -4   6   1     3434.17     3328.06    181.00 o 
  -3   6   1       19.49        0.00      9.99 o 
  -2   6   1     2238.33     2051.03    112.40 o 
  -1   6   1     2760.73     2537.23     63.72 o 
   0   6   1     3313.74     3107.86     60.89 o 
   1   6   1     5040.56     4470.53    206.37 o 
   2   6   1     2644.08     2614.69     56.88 o 
   3   6   1      280.50      390.15     14.05 o 
   4   6   1      624.06      636.71     21.88 o 
   5   6   1      343.90      333.25     14.43 o 
   6   6   1      832.11      877.90     21.11 o 
   7   6   1      601.92      610.15     35.73 o 
   8   6   1      166.38      132.44     20.84 o 
   9   6   1      417.12      338.29     26.82 o 
  10   6   1      135.14      133.87     24.96 o 
  -9   7   1      162.09      190.57     40.48 o 
  -8   7   1      105.59       72.52     25.30 o 
  -7   7   1     1142.92     1093.57     74.25 o 
  -6   7   1     9475.79     9463.83    443.14 o 
  -5   7   1    10114.95    10846.13    492.85 o 
  -4   7   1    13078.32    14271.71    582.94 o 
  -3   7   1     7141.20     7274.03    577.79 o 
  -2   7   1     3769.14     3675.45    260.06 o 
  -1   7   1      882.65      953.49     30.90 o 
   0   7   1     7083.87     7436.12    223.72 o 
   1   7   1    15596.82    16157.30    358.64 o 
   2   7   1    12190.88    12340.27    364.28 o 
   3   7   1     6135.92     5939.61    127.81 o 
   4   7   1     5025.25     4580.40     95.43 o 
   5   7   1     3013.48     2859.98     57.07 o 
   6   7   1      431.03      352.67     13.97 o 
   7   7   1      383.06      319.14     29.75 o 
   8   7   1     1071.22      987.75     77.62 o 
   9   7   1     2179.35     2305.08    107.82 o 
  10   7   1      977.85     1039.04     65.01 o 
  -8   8   1      452.22      458.80     60.72 o 
  -7   8   1      129.51      163.58     30.36 o 
  -6   8   1      233.16      256.36     35.42 o 
  -5   8   1      689.70      681.60     55.68 o 
  -4   8   1      487.97      487.52     43.86 o 
  -3   8   1     1006.32     1049.72     62.44 o 
  -2   8   1     2626.29     2353.95    255.18 o 
  -1   8   1     2480.07     2032.41    135.54 o 
   0   8   1      536.90      504.20     27.03 o 
   1   8   1      176.82      167.48      9.29 o 
   2   8   1      954.41      805.69     30.48 o 
   3   8   1     2592.50     2591.70     58.49 o 
   4   8   1     5771.43     6289.98    153.42 o 
   5   8   1     9035.32    10340.77    283.66 o 
   6   8   1     4264.43     4685.15    146.89 o 
   7   8   1     2773.85     3051.65    127.55 o 
   8   8   1       21.05        3.74     24.42 o 
   9   8   1       87.45       66.97     20.84 o 
  -7   9   1     2018.23     1973.69    130.00 o 
  -6   9   1     1661.61     1711.71     99.60 o 
  -5   9   1      151.13      141.66     32.04 o 
  -4   9   1      183.15      133.23     26.98 o 
  -3   9   1     1171.57     1390.69     89.45 o 
  -2   9   1     2444.71     2704.83    152.04 o 
  -1   9   1     3175.37     3312.44    226.51 o 
   0   9   1     3208.81     3607.55    133.58 o 
   1   9   1     2419.74     2636.89     89.68 o 
   2   9   1       51.62       86.11     15.97 o 
   3   9   1      191.69      156.30     20.54 o 
   4   9   1      389.05      331.84     29.40 o 
   5   9   1      598.32      593.07     35.17 o 
   6   9   1       68.10       46.74     23.71 o 
   7   9   1       64.17       79.53     26.15 o 
   8   9   1      173.37      162.48     34.57 o 
  -6  10   1     2601.49     2911.71    209.43 o 
  -5  10   1     3605.74     3672.56    216.33 o 
  -4  10   1     3470.19     3447.77    197.74 o 
  -3  10   1     1654.25     1467.01     82.72 o 
  -2  10   1        4.85       37.10     21.92 o 
  -1  10   1      711.66      674.85     53.99 o 
   0  10   1     4422.29     4690.64    240.20 o 
   1  10   1     9021.30     8829.50    359.94 o 
   2  10   1     9647.57     9523.44    679.03 o 
   3  10   1     6663.79     6976.07    302.37 o 
   4  10   1     2142.57     2578.90    100.22 o 
   5  10   1       55.83       52.63     26.71 o 
   6  10   1      771.53      704.81     40.51 o 
   7  10   1     1589.51     1551.70     81.49 o 
  -5  11   1       94.12       55.65     42.16 o 
  -4  11   1      341.22      328.90     42.17 o 
  -3  11   1      934.24      948.25     70.87 o 
  -2  11   1      675.37      676.49     60.73 o 
  -1  11   1        2.60       26.98     33.73 o 
   0  11   1       15.60       15.18     21.92 o 
   1  11   1       70.23       65.77     23.61 o 
   2  11   1     1312.91     1386.26     65.03 o 
   3  11   1     3466.54     3454.02    153.03 o 
   4  11   1     5274.16     4796.78    437.33 o 
   5  11   1     3658.50     2889.91    194.35 o 
  -2  12   1     2314.49     2038.15    151.97 o 
  -1  12   1     1246.31     1209.98    104.63 o 
   0  12   1      562.45      507.75     53.98 o 
   1  12   1        4.48        1.69     33.73 o 
   2  12   1      121.15      107.93     26.98 o 
   3  12   1       54.08       60.15     24.70 o 
  -4 -11   2     1035.39      939.84     75.93 o 
  -3 -11   2     2117.32     2157.82    145.21 o 
  -2 -11   2     1984.50     2042.89    121.56 o 
  -1 -11   2     1030.57      831.87     67.49 o 
   0 -11   2     1065.16      988.82     89.43 o 
   1 -11   2      165.76      124.80     28.67 o 
   2 -11   2      727.76      808.10     77.60 o 
   4 -11   2      442.90      484.09     57.35 o 
  -5 -10   2      134.39      197.31     35.42 o 
  -4 -10   2      146.59      182.31     39.63 o 
  -3 -10   2     2073.38     2184.25     85.21 o 
  -2 -10   2     3411.53     3704.62    206.19 o 
  -1 -10   2     5920.37     6544.83    384.29 o 
   0 -10   2     7344.37     8134.58    863.38 o 
   1 -10   2     3269.28     2937.16    158.86 o 
   2 -10   2     1244.95     1275.89     89.45 o 
   3 -10   2      344.67      333.96     37.11 o 
   4 -10   2      357.90      344.08     40.48 o 
   5 -10   2     2580.98     2276.71    160.45 o 
   6 -10   2     3086.14     2838.14    217.93 o 
  -7  -9   2      160.74      145.79     24.42 o 
  -6  -9   2       16.79        9.50     21.82 o 
  -5  -9   2       69.45       93.54     15.83 o 
  -4  -9   2       39.58       21.92     29.51 o 
  -3  -9   2       13.98       20.21      9.99 o 
  -2  -9   2      251.23      190.39     26.78 o 
  -1  -9   2        3.35       17.16     10.35 o 
   0  -9   2     2036.77     1697.40    197.47 o 
   1  -9   2     3333.91     2995.36    126.55 o 
   2  -9   2     4975.75     4846.51    167.54 o 
   3  -9   2     3389.91     3534.40    214.67 o 
   4  -9   2     1356.30     1481.93     77.64 o 
   5  -9   2      258.68      244.55     33.73 o 
   6  -9   2      918.39      901.00     75.93 o 
   7  -9   2     2334.65     2382.70    138.47 o 
  -8  -8   2      148.52      104.10     24.42 o 
  -7  -8   2       15.17       14.12     19.39 o 
  -6  -8   2     2575.17     2429.43    143.58 o 
  -5  -8   2     5145.56     4933.28    304.59 o 
  -4  -8   2     7575.23     8264.20    203.86 o 
  -3  -8   2     7911.02     8211.34    175.99 o 
  -2  -8   2     3302.14     3337.67    126.16 o 
  -1  -8   2       97.39      119.49     18.62 o 
   0  -8   2      319.86      233.05     30.92 o 
   1  -8   2      398.31      430.78     39.61 o 
   2  -8   2      575.61      379.45     25.92 o 
   3  -8   2     1293.34     1318.30     81.02 o 
   4  -8   2      644.04      647.84     52.30 o 
   5  -8   2       30.73       28.67     28.67 o 
   6  -8   2        3.92        0.00     30.35 o 
   7  -8   2       95.22      118.05     28.67 o 
   8  -8   2      326.78      416.60     50.60 o 
  -9  -7   2      989.99     1142.87     58.28 o 
  -8  -7   2      706.84      752.92     43.31 o 
  -7  -7   2      887.01      871.32     48.04 o 
  -6  -7   2      688.59      737.04     27.56 o 
  -5  -7   2      644.56      636.01     23.55 o 
  -4  -7   2     4515.12     4094.31     92.01 o 
  -3  -7   2    12774.25    11566.46    243.37 o 
  -2  -7   2    15028.87    13446.81    331.64 o 
  -1  -7   2    11010.70    10353.10    371.82 o 
   0  -7   2     5693.75     4787.89    125.09 o 
   1  -7   2      597.98      555.46     48.08 o 
   2  -7   2        1.10       39.56     15.72 o 
   3  -7   2     2383.03     2318.28    233.18 o 
   4  -7   2     4678.52     5203.16    240.35 o 
   5  -7   2     9458.14    10008.67    499.33 o 
   6  -7   2     6074.37     6998.09    340.42 o 
   7  -7   2     3256.84     3521.97    202.80 o 
   8  -7   2     2534.07     2438.94    167.21 o 
   9  -7   2      148.83      145.03     37.10 o 
  -9  -6   2      116.23      112.00     26.73 o 
  -8  -6   2       41.23       59.43     19.65 o 
  -7  -6   2      191.95      220.81     29.51 o 
  -6  -6   2      239.67      183.57     12.90 o 
  -5  -6   2       95.73       96.96      6.72 o 
  -4  -6   2      158.26      175.65     10.56 o 
  -3  -6   2      298.87      345.85     13.71 o 
  -2  -6   2      268.85      317.85     14.41 o 
  -1  -6   2      520.10      483.43     19.48 o 
   0  -6   2      168.15      144.48     10.72 o 
   1  -6   2      364.21      396.68     19.43 o 
   2  -6   2     1628.75     1425.49    105.11 o 
   3  -6   2     1256.54      956.60     78.64 o 
   4  -6   2       28.34        0.00     13.23 o 
   5  -6   2      111.94      129.86     25.30 o 
   6  -6   2     3917.45     4055.95    170.83 o 
   7  -6   2     3133.53     2819.07    155.49 o 
   8  -6   2     6467.36     6457.68    382.75 o 
   9  -6   2     1870.21     2137.36    146.88 o 
  10  -6   2     1071.97     1135.60     80.99 o 
 -10  -5   2      787.49      924.33     51.30 o 
  -9  -5   2       33.09       28.67     57.34 o 
  -8  -5   2       99.06      242.34     45.53 o 
  -7  -5   2     5643.74     5875.00    234.07 o 
  -6  -5   2     8607.43     8833.13    292.36 o 
  -5  -5   2    11799.16    12599.66    259.50 o 
  -4  -5   2     9271.12     8454.67    160.64 o 
  -3  -5   2     2781.76     2377.19     50.92 o 
  -2  -5   2      682.94      723.47     16.77 o 
  -1  -5   2     1002.51      981.86     26.58 o 
   0  -5   2      772.89      653.71     25.09 o 
   1  -5   2     7141.36     6614.15    397.38 o 
   2  -5   2    10316.48    10498.83    588.63 o 
   3  -5   2      549.46      505.29     35.43 o 
   4  -5   2       27.01       35.55     14.59 o 
   5  -5   2       29.92       25.30     12.14 o 
   6  -5   2        4.38        0.00     11.75 o 
   7  -5   2       17.51        6.75     20.24 o 
   8  -5   2     1211.03     1113.91     67.51 o 
   9  -5   2       71.62       55.65     28.67 o 
  10  -5   2      148.78      129.86     32.04 o 
 -10  -4   2      493.51      405.78     64.94 o 
  -9  -4   2      721.86      721.40     39.73 o 
  -8  -4   2      708.51      651.11     48.93 o 
  -7  -4   2      104.55       94.18     17.35 o 
  -6  -4   2      141.46      125.09     47.22 o 
  -5  -4   2     3895.71     3683.25     71.08 o 
  -4  -4   2    11344.13    12052.77    239.61 o 
  -3  -4   2     9563.36    11029.36    186.85 o 
  -2  -4   2    33238.04    36936.26    630.35 o 
  -1  -4   2    14540.51    14233.85    277.23 o 
   0  -4   2     5855.15     6272.67    262.60 o 
   1  -4   2      264.90      307.66     33.65 o 
   2  -4   2    19399.60    21024.69    753.91 o 
   3  -4   2    14488.27    13448.62    402.08 o 
   4  -4   2    22114.17    20549.54    647.36 o 
   5  -4   2    11772.05    11669.92    493.01 o 
   6  -4   2     4143.45     4043.64    242.03 o 
   7  -4   2     1292.96     1210.65    173.87 o 
   8  -4   2      388.72      325.55     35.42 o 
   9  -4   2      124.84      145.03     26.98 o 
  10  -4   2       10.70       59.02     26.98 o 
  11  -4   2      245.89      205.76     37.10 o 
 -10  -3   2      288.26      238.94     26.21 o 
  -9  -3   2      284.65      397.03     35.42 o 
  -8  -3   2      742.45      927.85     50.62 o 
  -7  -3   2       91.76       59.92     13.72 o 
  -6  -3   2      325.10      362.47     25.62 o 
  -5  -3   2      105.15       94.17      6.33 o 
  -4  -3   2       24.40       18.72      6.43 o 
  -3  -3   2      147.42      169.84      6.11 o 
  -2  -3   2      292.80      150.86      7.40 o 
  -1  -3   2     1269.62     1388.32     60.07 o 
   0  -3   2      580.49      646.77     38.18 o 
   1  -3   2     4905.07     3918.32    118.64 o 
   2  -3   2     1432.72     1401.11     48.39 o 
   3  -3   2      164.43      385.41     19.08 o 
   4  -3   2     5697.75     6802.18    221.14 o 
   5  -3   2     5163.18     5352.47    156.20 o 
   6  -3   2     9796.88     9935.59    304.95 o 
   7  -3   2     7584.53     7825.17    568.57 o 
   8  -3   2     3279.64     3172.18    198.64 o 
   9  -3   2     1164.48      914.46     51.15 o 
  10  -3   2        2.86       28.67     21.92 o 
  11  -3   2      435.63      414.94     40.48 o 
 -11  -2   2      172.12      148.88     58.18 o 
 -10  -2   2      131.10       84.71     32.89 o 
  -9  -2   2      416.01      354.68     62.41 o 
  -8  -2   2     3805.93     3615.63    140.36 o 
  -7  -2   2     5841.60     5427.83    226.15 o 
  -6  -2   2     4675.28     4925.18    181.22 o 
  -5  -2   2    10355.29    10557.54    306.62 o 
  -4  -2   2    20689.00    22801.52    402.89 o 
  -3  -2   2    11697.34    13432.81    256.57 o 
  -2  -2   2      378.53      526.65     19.54 o 
  -1  -2   2     5045.60     4939.45     85.76 o 
   0  -2   2    15534.83    15253.97   1749.01 o 
   1  -2   2     8092.44     7382.12    242.42 o 
   2  -2   2     2334.70     1845.27     71.87 o 
   3  -2   2     1645.22     1834.11     58.44 o 
   4  -2   2      341.32      370.49     17.78 o 
   5  -2   2     1585.54     1390.94    106.44 o 
   6  -2   2      110.19      143.50     26.98 o 
   7  -2   2      345.80      241.27     17.02 o 
   8  -2   2       17.21       31.20     11.92 o 
   9  -2   2      115.93      143.09     14.16 o 
  10  -2   2      189.70      227.68     26.98 o 
  11  -2   2       64.78       86.00     23.61 o 
 -11  -1   2      544.82      546.96     38.11 o 
 -10  -1   2      242.91      270.38     26.16 o 
  -9  -1   2      790.47      841.92     59.05 o 
  -8  -1   2       80.54       75.54      8.43 o 
  -7  -1   2      482.24      753.05     20.22 o 
  -6  -1   2     5691.83     5733.64    238.01 o 
  -5  -1   2     6885.23     6714.99    417.46 o 
  -4  -1   2    19613.75    21226.44    749.43 o 
  -3  -1   2    28931.91    28599.51    792.96 o 
  -2  -1   2    40748.31    37568.27    751.41 o 
  -1  -1   2     5696.80     5687.42    196.93 o 
   0  -1   2     1375.77     1077.00     55.88 o 
   1  -1   2     3761.72     4342.26    219.94 o 
   2  -1   2    34040.57    36983.25   1298.19 o 
   3  -1   2    28498.37    29237.85   1044.87 o 
   4  -1   2    25557.11    26753.80    727.41 o 
   5  -1   2    14360.35    15036.31    470.43 o 
   6  -1   2     6214.29     6945.10    216.63 o 
   7  -1   2       57.88       79.43     26.14 o 
   8  -1   2      102.91      142.55     13.12 o 
   9  -1   2     1337.86     1223.02     49.26 o 
  10  -1   2      947.39      890.94     55.68 o 
 -11   0   2      453.23      441.93     55.66 o 
 -10   0   2      797.70      835.14     62.42 o 
  -9   0   2      678.01      705.20     90.26 o 
  -8   0   2      285.32      306.88     24.67 o 
  -7   0   2      167.21      127.66     21.19 o 
  -6   0   2      247.20      240.27     17.27 o 
  -5   0   2       32.50       95.05      8.49 o 
  -4   0   2     2528.07     2934.79     91.09 o 
  -3   0   2      749.81     1466.23     35.53 o 
  -2   0   2     5259.30     5180.61    115.98 o 
  -1   0   2     7879.97     9559.22    604.15 o 
   0   0   2    15039.29     1278.12   5477.73 o 
   1   0   2      118.72       33.45      5.27 o 
   2   0   2       52.12       20.09      6.48 o 
   3   0   2     1199.79     1536.38     96.35 o 
   4   0   2     3629.83     3116.09    266.28 o 
   5   0   2     5392.33     4560.91    139.07 o 
   6   0   2    10997.18    10224.22    289.41 o 
   7   0   2     9996.99     9923.69    517.46 o 
   8   0   2     3578.34     3715.07    128.56 o 
   9   0   2      139.72      111.28     13.49 o 
  10   0   2     1474.49     1416.23    108.03 o 
  11   0   2     1165.27     1203.21     81.00 o 
  12   0   2     1779.24     1780.26    130.82 o 
 -11   1   2       20.35       25.29     28.67 o 
 -10   1   2     1190.03     1331.50     89.44 o 
  -9   1   2     3445.71     4108.32    140.35 o 
  -8   1   2     6253.97     6351.17    320.44 o 
  -7   1   2     6405.78     7160.17    250.61 o 
  -6   1   2    10650.90    11726.17    430.28 o 
  -5   1   2     6014.90     6057.12    159.90 o 
  -4   1   2     1440.27     1285.12     39.98 o 
  -3   1   2       16.67      129.72      8.48 o 
  -2   1   2     1594.92     1427.04     31.53 o 
  -1   1   2    11203.64    11413.75    366.84 o 
   0   1   2    15402.56     9275.40   1472.68 o 
   1   1   2    10901.37     7310.09   1035.11 o 
   2   1   2     1324.12     2335.57     56.58 o 
   3   1   2     1583.29     1763.03     60.87 o 
   4   1   2       39.39       29.65      6.19 o 
   5   1   2     6115.08     6532.85    184.12 o 
   6   1   2      803.73      974.39     26.42 o 
   7   1   2     1340.10     1335.97     49.84 o 
   8   1   2     1025.78     1016.47     68.71 o 
   9   1   2        2.02       22.38     13.62 o 
  10   1   2        0.78       50.59     25.29 o 
  11   1   2        0.02        7.89     18.45 o 
  12   1   2      291.20      237.44     31.15 o 
 -11   2   2      117.88      156.84     45.53 o 
 -10   2   2       74.10       54.20     15.57 o 
  -9   2   2      145.68      104.30     12.46 o 
  -8   2   2      790.54      668.88     61.01 o 
  -7   2   2     3524.71     3539.35    124.50 o 
  -6   2   2     4642.54     4642.42    161.02 o 
  -5   2   2    15789.88    16439.09    411.06 o 
  -4   2   2    21803.89    24953.59    698.41 o 
  -3   2   2     8005.37     7945.04    214.84 o 
  -2   2   2      591.00     1090.49     47.77 o 
  -1   2   2     6601.78     8226.60    282.10 o 
   0   2   2    13372.05    11911.19   1310.29 o 
   1   2   2    13706.51    14600.70   1521.77 o 
   2   2   2    10744.77     8667.77    218.79 o 
   3   2   2    21163.12    18669.55    714.02 o 
   4   2   2    31695.74    33876.84   1515.03 o 
   5   2   2     7632.28     6486.32    451.26 o 
   6   2   2     1579.48     1298.78     41.78 o 
   7   2   2       14.38       25.24     11.14 o 
   8   2   2      749.92      765.82     43.01 o 
   9   2   2     1306.95     1452.80     41.26 o 
  10   2   2     3802.83     4376.18    148.80 o 
  11   2   2     1035.19     1142.49     57.42 o 
 -10   3   2      384.41      424.69     30.36 o 
  -9   3   2     1176.89     1248.69     51.65 o 
  -8   3   2      126.59      145.23     22.70 o 
  -7   3   2       93.26      140.45     17.38 o 
  -6   3   2     1515.83     1744.60     96.78 o 
  -5   3   2     2419.46     2282.35    104.36 o 
  -4   3   2     1912.94     1684.29     57.74 o 
  -3   3   2     6107.03     5872.62    194.36 o 
  -2   3   2    10792.50    11181.23    273.57 o 
  -1   3   2    12583.77    11221.30   1395.94 o 
   0   3   2     4428.70     4623.96    382.97 o 
   1   3   2     2511.15     1579.57    105.21 o 
   2   3   2     8242.92     8052.28    170.02 o 
   3   3   2    10652.09    13780.51    287.77 o 
   4   3   2    18161.15    19865.09    401.47 o 
   5   3   2    10055.13    10237.44    292.88 o 
   6   3   2     7198.77     8214.38    201.87 o 
   7   3   2     1520.63     1722.37    114.82 o 
   8   3   2        7.13        0.00     26.98 o 
   9   3   2      368.50      341.05     41.33 o 
  10   3   2     1055.64      939.26     49.87 o 
  11   3   2     3603.88     3664.48    178.67 o 
 -10   4   2     1610.83     1526.18    163.73 o 
  -9   4   2     5121.92     4542.76    197.98 o 
  -8   4   2     7816.36     8083.62    308.71 o 
  -7   4   2     9155.91     8633.09    533.93 o 
  -6   4   2     2448.00     2269.06     82.89 o 
  -5   4   2      272.26      217.69     17.77 o 
  -4   4   2      813.26      855.54     37.30 o 
  -3   4   2     3277.82     3973.15    143.92 o 
  -2   4   2     3405.90     3110.78    145.71 o 
  -1   4   2     6042.02     6117.87    233.65 o 
   0   4   2    18506.96    17691.20   1016.09 o 
   1   4   2     3472.73     3119.36     67.22 o 
   2   4   2     2926.02     3041.97     77.94 o 
   3   4   2      557.13      555.97     14.06 o 
   4   4   2      209.32      302.39     10.11 o 
   5   4   2       91.66      182.09     20.41 o 
   6   4   2      203.58      226.24     15.09 o 
   7   4   2      244.94      175.50     19.86 o 
   8   4   2       49.91       77.83     18.22 o 
   9   4   2      315.01      341.01     28.62 o 
  10   4   2       11.48        5.85     37.94 o 
  11   4   2      284.49      256.43     29.98 o 
 -10   5   2        1.05       11.38     18.64 o 
  -9   5   2      421.85      535.46     31.59 o 
  -8   5   2     1695.24     1986.15     84.00 o 
  -7   5   2     4810.67     5276.02    161.52 o 
  -6   5   2     9207.70     9588.79   1016.81 o 
  -5   5   2    12034.42    12373.50    929.77 o 
  -4   5   2     7336.76     6729.42    419.54 o 
  -3   5   2     1114.62     1038.55     64.52 o 
  -2   5   2     4414.08     3506.30    190.05 o 
  -1   5   2     6117.09     5038.15    376.80 o 
   0   5   2    32596.02    31752.87   1803.50 o 
   1   5   2    46208.35    44070.88   1771.49 o 
   2   5   2    31311.49    33429.23    727.79 o 
   3   5   2    18976.15    21002.10    393.75 o 
   4   5   2      172.44      187.59      9.91 o 
   5   5   2     2119.69     2379.63     45.79 o 
   6   5   2     3092.57     3332.06     65.74 o 
   7   5   2     3266.45     3442.17    125.18 o 
   8   5   2     3968.34     4153.02    154.97 o 
   9   5   2     1448.84     1352.97     66.24 o 
  10   5   2      761.17      717.00     48.93 o 
  11   5   2      288.03      186.58     26.65 o 
  -9   6   2      221.89      183.81     24.43 o 
  -8   6   2       28.44       64.94     22.77 o 
  -7   6   2       68.60       69.61     21.08 o 
  -6   6   2      399.22      438.57     38.80 o 
  -5   6   2      125.61      102.87     21.92 o 
  -4   6   2      374.97      443.22    107.12 o 
  -3   6   2        4.82        0.31      9.16 o 
  -2   6   2       94.21      110.86     23.75 o 
  -1   6   2        6.60       72.60     16.09 o 
   0   6   2       30.00       12.46      7.79 o 
   1   6   2     1440.53     1377.26     83.62 o 
   2   6   2     3757.63     3664.16     95.85 o 
   3   6   2    15518.20    14117.21    333.49 o 
   4   6   2     6135.30     5441.28    105.61 o 
   5   6   2     2572.40     2547.04     68.45 o 
   6   6   2      269.10      302.71     34.33 o 
   7   6   2      124.88      127.55     10.65 o 
   8   6   2     1071.60     1025.85    109.69 o 
   9   6   2     2413.82     2675.97    113.98 o 
  10   6   2     2389.14     2771.98    278.65 o 
  -9   7   2     2340.64     2633.77    168.02 o 
  -8   7   2     3535.73     4078.42    156.59 o 
  -7   7   2     1309.76     1307.83     98.74 o 
  -6   7   2        1.99       43.84     21.92 o 
  -5   7   2       32.15       26.98     20.24 o 
  -4   7   2     3661.93     3984.85    177.59 o 
  -3   7   2     7932.42     7206.62    660.51 o 
  -2   7   2     8168.83     7900.30    390.76 o 
  -1   7   2     3109.37     2808.57    137.72 o 
   0   7   2      502.30      484.28     42.86 o 
   1   7   2        5.45       12.18      8.08 o 
   2   7   2      380.18      420.64     18.04 o 
   3   7   2       15.65       44.47      7.34 o 
   4   7   2        1.61        6.93      8.08 o 
   5   7   2       12.61       13.88      7.68 o 
   6   7   2        6.59       10.59      7.92 o 
   7   7   2      363.12      340.95     16.31 o 
   8   7   2       41.67       50.86     18.22 o 
   9   7   2       12.72       52.28     20.27 o 
  10   7   2       84.70       88.74     25.87 o 
  -8   8   2     1222.43     1154.28     81.00 o 
  -7   8   2     1678.07     1659.96     75.23 o 
  -6   8   2     2322.74     2378.02    146.94 o 
  -5   8   2     1145.63     1282.63     86.07 o 
  -4   8   2       79.55      118.05     28.67 o 
  -3   8   2       73.49       99.50     32.04 o 
  -2   8   2     2324.39     2479.20    142.77 o 
  -1   8   2    15615.58    17928.86    515.04 o 
   0   8   2    15906.91    15912.75    656.04 o 
   1   8   2    13379.98    12745.95    456.36 o 
   2   8   2     2036.18     1814.90     80.02 o 
   3   8   2     1010.09      890.75     50.32 o 
   4   8   2      229.03      197.22     27.75 o 
   5   8   2     2578.07     2519.87     66.35 o 
   6   8   2     1445.01     1288.91     39.84 o 
   7   8   2     2045.35     2021.98     79.33 o 
   8   8   2     3335.37     3660.12    159.79 o 
   9   8   2      938.29      982.12     60.71 o 
  -7   9   2      268.59      312.02     47.22 o 
  -6   9   2       89.25       77.57     37.10 o 
  -5   9   2       65.23      131.54     28.67 o 
  -4   9   2       10.47       32.04     21.92 o 
  -3   9   2     1561.67     1350.08    190.77 o 
  -2   9   2     1965.80     1949.01     81.91 o 
  -1   9   2       51.97       58.36     26.98 o 
   0   9   2     1977.81     1888.18     96.27 o 
   1   9   2     5747.64     5745.50    328.60 o 
   2   9   2     4534.15     4569.63    140.97 o 
   3   9   2     2999.36     3117.69    107.83 o 
   4   9   2     4304.03     4606.03    111.71 o 
   5   9   2      999.53     1118.07     71.16 o 
   6   9   2        3.26        4.60     10.06 o 
   7   9   2     1144.90     1139.61     54.73 o 
   8   9   2     3683.29     3709.08    226.47 o 
  -6  10   2       60.43        0.00     28.67 o 
  -5  10   2      808.36      870.57     70.86 o 
  -4  10   2     2460.55     2852.68    158.76 o 
  -3  10   2     2542.39     2721.24    150.34 o 
  -2  10   2     1681.80     1786.16    114.80 o 
  -1  10   2      648.99      755.80     52.30 o 
   0  10   2        5.02        3.37     20.24 o 
   1  10   2        0.27       21.31     14.59 o 
   2  10   2       37.18       33.73     25.30 o 
   3  10   2      160.28      150.54     20.39 o 
   4  10   2        7.62       10.93     15.18 o 
   5  10   2        9.31        7.19      9.81 o 
   6  10   2        7.53       24.93     18.55 o 
   7  10   2        0.51        7.47     18.87 o 
  -5  11   2        1.06       20.24     30.35 o 
  -4  11   2      352.81      367.69     53.97 o 
  -3  11   2     2300.80     2137.90    136.79 o 
  -2  11   2     4811.44     4363.94    250.33 o 
  -1  11   2     5125.46     5124.68    279.16 o 
   0  11   2     6005.34     6094.38    374.13 o 
   1  11   2     3543.72     4139.27    250.15 o 
   2  11   2     1367.44     1526.36    143.46 o 
   3  11   2       47.74       84.41     20.27 o 
   4  11   2     1387.81     1449.13     80.17 o 
   5  11   2     2567.66     2628.03    134.58 o 
   6  11   2     3583.35     3778.52    209.54 o 
  -2  12   2      103.73      106.24     32.04 o 
  -1  12   2      577.43      558.36     53.98 o 
   0  12   2      551.15      662.94     67.47 o 
   1  12   2     1464.00     1456.56    121.52 o 
   2  12   2     2301.92     2167.51     98.94 o 
   3  12   2     1438.23     1344.47     68.43 o 
   4  12   2      151.08      115.10     44.69 o 
  -3 -11   3        0.99        0.00     20.24 o 
  -2 -11   3      127.72      168.64     28.67 o 
  -1 -11   3      205.95      192.26     32.04 o 
   0 -11   3      814.69      742.34     64.11 o 
   1 -11   3      584.92      576.92     62.42 o 
   2 -11   3      600.10      474.02     52.29 o 
   3 -11   3      193.96      224.30     45.54 o 
  -4 -10   3     1467.79     1322.49     62.58 o 
  -3 -10   3      738.39      647.84     45.55 o 
  -2 -10   3        0.56       53.96     28.67 o 
  -1 -10   3        9.32        8.43     26.98 o 
   0 -10   3       33.73       33.73     28.67 o 
   1 -10   3     2579.05     2591.11    143.58 o 
   2 -10   3      445.19      480.73     52.29 o 
   3 -10   3      913.77     1135.53     70.87 o 
   4 -10   3     1183.36     1263.96     87.75 o 
   5 -10   3      291.72      246.24     47.22 o 
  -6  -9   3      686.46      462.24     45.55 o 
  -5  -9   3      802.28      846.95     65.80 o 
  -4  -9   3     3919.76     4026.40    168.21 o 
  -3  -9   3     6798.79     6864.30    256.81 o 
  -2  -9   3     6304.74     6477.45    925.55 o 
  -1  -9   3     3734.76     3232.42    258.18 o 
   0  -9   3      396.38      312.94     65.01 o 
   1  -9   3     2154.65     1806.27    185.77 o 
   2  -9   3     1956.44     1777.04    153.66 o 
   3  -9   3     4564.08     4418.32    241.89 o 
   4  -9   3     5581.83     5421.21    301.27 o 
   5  -9   3     4578.27     4574.84    268.91 o 
   6  -9   3     2687.98     2641.75    201.00 o 
   7  -9   3      761.07      816.54     79.29 o 
  -7  -8   3      352.33      291.99     43.85 o 
  -6  -8   3        2.17        4.01     17.26 o 
  -5  -8   3       32.29       76.47     13.72 o 
  -4  -8   3      180.09      137.96     11.07 o 
  -3  -8   3        6.86       14.89      8.45 o 
  -2  -8   3      282.69      275.07     14.35 o 
  -1  -8   3      663.34      608.94     21.98 o 
   0  -8   3     2318.91     2155.44    105.49 o 
   1  -8   3      672.41      634.93     39.10 o 
   2  -8   3       85.19       60.65     21.92 o 
   3  -8   3      149.53      138.29     26.98 o 
   4  -8   3     1715.85     1875.78    106.37 o 
   5  -8   3     5602.37     6126.25    318.25 o 
   6  -8   3     3678.91     3636.02    206.23 o 
   7  -8   3     2681.66     2842.82    165.54 o 
   8  -8   3     1146.83     1029.35     82.69 o 
  -8  -7   3     1629.73     1388.23     70.30 o 
  -7  -7   3     3361.61     3136.54    124.35 o 
  -6  -7   3     6652.13     7095.83    299.81 o 
  -5  -7   3     5893.74     6129.05    165.32 o 
  -4  -7   3     2905.47     2867.23     62.69 o 
  -3  -7   3        0.61        5.07     10.22 o 
  -2  -7   3     1745.91     1784.40     42.25 o 
  -1  -7   3     8223.86     8410.62    257.95 o 
   0  -7   3     5035.22     4458.47    108.42 o 
   1  -7   3     3782.33     3159.85    173.13 o 
   2  -7   3     3676.76     3243.80    173.38 o 
   3  -7   3     2463.32     2041.18    290.63 o 
   4  -7   3      260.83      239.50     43.85 o 
   5  -7   3     1287.10     1146.09     77.64 o 
   6  -7   3       97.92       67.46     23.61 o 
   7  -7   3       59.35       80.95     32.04 o 
   8  -7   3        9.53        0.00     32.04 o 
   9  -7   3       88.47      129.85     30.35 o 
  -9  -6   3       44.01       23.65     22.04 o 
  -8  -6   3       38.65       43.15     16.73 o 
  -7  -6   3      629.07      645.57     94.47 o 
  -6  -6   3     2670.42     2390.83     89.30 o 
  -5  -6   3     6247.70     5923.28    147.38 o 
  -4  -6   3    10708.38    10003.72    205.69 o 
  -3  -6   3     9669.91     9027.88    171.01 o 
  -2  -6   3     4256.57     3576.08     77.43 o 
  -1  -6   3      241.42      249.27     20.21 o 
   0  -6   3     1458.11     1170.01     45.58 o 
   1  -6   3     8156.39     8753.05    589.93 o 
   2  -6   3    13477.02    13968.52    567.05 o 
   3  -6   3     9869.47     9640.54    319.65 o 
   4  -6   3     9100.94    10035.23    448.65 o 
   5  -6   3     3609.79     4023.40    202.95 o 
   6  -6   3       56.81      128.16     23.61 o 
   7  -6   3        2.00        0.00     18.55 o 
   8  -6   3      567.36      558.37     47.23 o 
   9  -6   3     1801.93     1600.41    121.55 o 
  10  -6   3     1145.80     1088.39     89.43 o 
  -9  -5   3      867.70      865.58     50.66 o 
  -8  -5   3      342.22      303.20     27.96 o 
  -7  -5   3      237.79      207.45     19.86 o 
  -6  -5   3       50.58       78.25      5.11 o 
  -5  -5   3      315.21      365.22     13.59 o 
  -4  -5   3       72.22       75.59     13.80 o 
  -3  -5   3      293.78      399.25     11.44 o 
  -2  -5   3     1919.65     2141.57     45.35 o 
  -1  -5   3     2424.97     2493.23     50.66 o 
   0  -5   3     1053.92      945.01     30.34 o 
   1  -5   3      572.06      490.72     25.13 o 
   2  -5   3      367.04      350.36     25.18 o 
   3  -5   3      718.87      687.45     30.75 o 
   4  -5   3     4522.61     4510.37    175.95 o 
   5  -5   3     6182.20     5153.02    207.60 o 
   6  -5   3     5756.91     5550.17    245.66 o 
   7  -5   3     5678.44     6086.43    284.51 o 
   8  -5   3     3012.52     3535.15    168.98 o 
   9  -5   3       66.70       53.96     21.92 o 
  10  -5   3       78.43        1.69     30.35 o 
 -10  -4   3      696.74      951.43     55.91 o 
  -9  -4   3     1742.58     2062.09     92.29 o 
  -8  -4   3     3957.36     4346.84    194.15 o 
  -7  -4   3     6423.79     7149.91    309.94 o 
  -6  -4   3     4873.51     4508.37    134.39 o 
  -5  -4   3      610.00      424.66     12.90 o 
  -4  -4   3       92.59       41.21      7.68 o 
  -3  -4   3     3862.97     3532.40     71.08 o 
  -2  -4   3     4951.25     5037.29    106.66 o 
  -1  -4   3     7617.78     6701.18    278.54 o 
   0  -4   3    10968.71    10222.30    347.77 o 
   1  -4   3     8079.38     8477.25    533.44 o 
   2  -4   3     1235.25     1436.67     53.20 o 
   3  -4   3      415.01      441.61     21.37 o 
   4  -4   3        3.21        0.00     12.65 o 
   5  -4   3       66.77       39.49     28.67 o 
   6  -4   3      285.60      301.71     66.63 o 
   7  -4   3       48.00       57.26     28.67 o 
   8  -4   3       97.91       79.26     20.24 o 
   9  -4   3        0.50        6.75     23.61 o 
  10  -4   3       30.57       25.29     25.29 o 
  11  -4   3        7.71        0.00     26.98 o 
 -10  -3   3        2.86       37.33     22.77 o 
  -9  -3   3        0.32        9.82     15.57 o 
  -8  -3   3     2087.51     1980.14     93.46 o 
  -7  -3   3     2053.91     2082.96     87.48 o 
  -6  -3   3     3972.49     3628.72    168.51 o 
  -5  -3   3     9665.35    11144.84    198.57 o 
  -4  -3   3     5271.63     5549.50    172.32 o 
  -3  -3   3     3919.06     3424.58     66.16 o 
  -2  -3   3     8055.98     9839.99    161.62 o 
  -1  -3   3      397.04      472.11     11.60 o 
   0  -3   3     2021.43     2308.16    193.95 o 
   1  -3   3    23692.23    23683.86    816.79 o 
   2  -3   3    36190.64    34816.50   1140.18 o 
   3  -3   3    22573.30    22318.54    572.41 o 
   4  -3   3    19256.36    19118.56    669.89 o 
   5  -3   3     2343.11     1988.76    153.83 o 
   6  -3   3      191.04      181.32     41.32 o 
   7  -3   3     2039.96     1712.98     65.09 o 
   8  -3   3     6835.46     6733.62    433.95 o 
   9  -3   3     5241.57     5475.23    250.49 o 
  10  -3   3     2344.83     2354.27    138.49 o 
  11  -3   3     1407.65     1510.52    101.26 o 
 -10  -2   3     1192.11     1470.12    169.60 o 
  -9  -2   3      415.32      384.23     30.74 o 
  -8  -2   3      947.68     1009.90     52.46 o 
  -7  -2   3      321.31      272.60     26.74 o 
  -6  -2   3       24.69       18.01      4.77 o 
  -5  -2   3      368.24      374.72     12.62 o 
  -4  -2   3     2994.30     2859.92     55.80 o 
  -3  -2   3     3378.53     3510.86     69.76 o 
  -2  -2   3     6556.79     6796.14    127.18 o 
  -1  -2   3     2361.00     1427.74     63.79 o 
   0  -2   3     1144.45     1138.75    123.13 o 
   1  -2   3     3595.72     3139.26     98.59 o 
   2  -2   3     1990.49     2957.80    111.63 o 
   3  -2   3    32500.75    36991.14   1196.29 o 
   4  -2   3    24323.35    24927.73    819.21 o 
   5  -2   3     6670.58     7477.83    214.33 o 
   6  -2   3     7047.20     7283.43    256.31 o 
   7  -2   3     1192.37     1021.45     50.29 o 
   8  -2   3        1.77       11.80      9.54 o 
   9  -2   3      201.59      141.67     23.61 o 
  10  -2   3     2544.02     2285.42    104.73 o 
  11  -2   3     3447.43     3239.49    238.27 o 
 -10  -1   3     2397.17     2119.50     94.14 o 
  -9  -1   3     5617.32     5123.73    299.60 o 
  -8  -1   3     9707.78     9536.84    509.81 o 
  -7  -1   3     3633.19     3617.67    149.09 o 
  -6  -1   3       36.22       33.47     15.44 o 
  -5  -1   3     1689.35     1846.52     77.71 o 
  -4  -1   3     2540.44     2943.29     63.71 o 
  -3  -1   3    13075.43    15952.50    346.39 o 
  -2  -1   3     9881.41    10947.19    242.27 o 
  -1  -1   3     1104.95     1000.99     31.67 o 
   0  -1   3     9149.29     8280.50    596.37 o 
   1  -1   3     7958.77     8345.63    288.90 o 
   2  -1   3     6936.73     5774.80    388.11 o 
   3  -1   3      274.23      210.77     16.07 o 
   4  -1   3      605.63      763.60     30.81 o 
   5  -1   3      365.95      322.23     25.31 o 
   6  -1   3      643.66      776.56     86.06 o 
   7  -1   3      130.59      143.33     29.51 o 
   8  -1   3        1.90        0.00     10.73 o 
   9  -1   3        4.36       24.45     10.96 o 
  10  -1   3       44.59       72.51     18.55 o 
  11  -1   3       66.83       37.10     18.55 o 
 -10   0   3      198.75      241.17     45.54 o 
  -9   0   3      378.99      357.09     21.19 o 
  -8   0   3     3757.65     3858.15    162.57 o 
  -7   0   3     8583.42     8388.40    393.63 o 
  -6   0   3    11820.04    12467.34    346.96 o 
  -5   0   3     8930.08     8653.93    277.70 o 
  -4   0   3     3504.92     2778.24     86.58 o 
  -3   0   3     2002.40     1845.11     56.64 o 
  -2   0   3     7912.88     7156.52    180.95 o 
  -1   0   3    48260.03    52261.48   2391.81 o 
   0   0   3    15402.55    14672.34   1736.14 o 
   1   0   3    10175.24     9350.60    220.14 o 
   2   0   3    33622.95    39771.11   1082.58 o 
   3   0   3    15803.93    18228.81    588.78 o 
   4   0   3     2043.16     2247.15     74.16 o 
   5   0   3      624.40      670.17     24.44 o 
   6   0   3     8115.53     8885.44    246.53 o 
   7   0   3     8806.91     9235.38    445.45 o 
   8   0   3     7806.27     7666.06    253.21 o 
   9   0   3     4369.96     4100.80    264.77 o 
  10   0   3     1059.02      862.32     64.13 o 
  11   0   3      383.14      306.98     47.23 o 
  12   0   3       56.42      109.61     33.73 o 
 -10   1   3      439.36      354.22     47.23 o 
  -9   1   3       41.57       40.32     32.88 o 
  -8   1   3      405.52      327.16     27.45 o 
  -7   1   3      457.38      504.44     46.13 o 
  -6   1   3      354.16      313.11     19.63 o 
  -5   1   3      149.85      141.76      9.91 o 
  -4   1   3      336.23      316.55     32.35 o 
  -3   1   3      731.57      773.71     19.45 o 
  -2   1   3       15.45      128.57     11.20 o 
  -1   1   3     9435.31     8767.13    834.15 o 
   0   1   3     4198.93     2965.98    201.24 o 
   1   1   3      102.80      319.44     12.51 o 
   2   1   3    15032.73    14555.18    556.68 o 
   3   1   3    14836.06    12461.27    388.30 o 
   4   1   3    17814.40    18831.09    424.92 o 
   5   1   3     6530.14     6978.61    164.21 o 
   6   1   3     5177.40     5111.10    139.31 o 
   7   1   3       40.21       72.25      8.44 o 
   8   1   3     1670.43     1772.19     66.28 o 
   9   1   3     4400.14     4701.68    134.96 o 
  10   1   3     6487.83     7127.74    222.42 o 
  11   1   3     3184.45     3697.03    184.18 o 
  12   1   3     1346.55     1464.86    114.76 o 
 -10   2   3     3171.63     3708.70    180.79 o 
  -9   2   3     3781.73     3985.30    150.02 o 
  -8   2   3     2667.03     2605.26    150.96 o 
  -7   2   3     1103.82     1135.26     41.62 o 
  -6   2   3        2.52        6.51      6.70 o 
  -5   2   3     3190.38     2978.43    128.22 o 
  -4   2   3    11774.09    11530.21    298.46 o 
  -3   2   3    18962.12    19697.87    506.46 o 
  -2   2   3    14132.19    12125.58    482.56 o 
  -1   2   3     4528.90     3542.78    137.51 o 
   0   2   3    21171.52    24050.77   1498.82 o 
   1   2   3      894.91     1019.42     47.80 o 
   2   2   3     1591.88     2613.13     56.81 o 
   3   2   3        3.56       63.48      5.67 o 
   4   2   3     5008.73     5815.65    150.47 o 
   5   2   3      547.31      881.73     25.25 o 
   6   2   3      609.53      831.32     38.31 o 
   7   2   3      436.21      491.71     28.68 o 
   8   2   3       48.36       57.15      8.39 o 
   9   2   3      412.04      354.06     29.06 o 
  10   2   3       14.15        0.00     21.92 o 
  11   2   3      957.34      889.21     75.93 o 
  12   2   3      866.76      918.19     56.32 o 
 -10   3   3      590.27      487.59     32.74 o 
  -9   3   3     1952.31     1551.52     68.97 o 
  -8   3   3     4220.80     3795.26    160.72 o 
  -7   3   3     4403.76     4389.61    193.48 o 
  -6   3   3     2600.15     2725.99     92.07 o 
  -5   3   3     4008.41     4477.18    118.50 o 
  -4   3   3       64.83      135.00     21.84 o 
  -3   3   3     7664.96     8151.64    196.20 o 
  -2   3   3    18399.37    18647.38   1479.33 o 
  -1   3   3    19037.23    19237.61   1623.46 o 
   0   3   3    60272.43    57838.95   2133.76 o 
   1   3   3     5947.22     4393.02    249.31 o 
   2   3   3     1004.93     1281.99     58.49 o 
   3   3   3      257.16      152.54      9.98 o 
   4   3   3      459.73      672.14     17.27 o 
   5   3   3     2249.74     1721.54     63.57 o 
   6   3   3     5598.16     5201.30    146.27 o 
   7   3   3     8511.10    10131.57    240.59 o 
   8   3   3     4181.95     4393.27    121.66 o 
   9   3   3     4408.41     4526.11    111.81 o 
  10   3   3      604.65      710.22     52.30 o 
  11   3   3       33.21       48.41     20.17 o 
 -10   4   3      153.27      194.89     23.61 o 
  -9   4   3       70.92       96.18     17.89 o 
  -8   4   3       13.96        2.13     17.78 o 
  -7   4   3       10.46       31.53     19.60 o 
  -6   4   3      287.16      279.27     20.90 o 
  -5   4   3      201.68      235.88     21.52 o 
  -4   4   3       49.80       61.39     18.05 o 
  -3   4   3      358.50      344.06     14.18 o 
  -2   4   3       63.58       48.93      5.32 o 
  -1   4   3      415.44      361.45     16.09 o 
   0   4   3     8557.35     8135.40    227.60 o 
   1   4   3     6674.05     7171.67    229.92 o 
   2   4   3    13875.91    14423.26    364.07 o 
   3   4   3    10468.29    10988.28    218.79 o 
   4   4   3     1860.57     2199.26     46.73 o 
   5   4   3      681.26      816.69     25.37 o 
   6   4   3      856.19      968.32     30.76 o 
   7   4   3     3560.64     3589.78     96.36 o 
   8   4   3     4244.88     3654.47    130.79 o 
   9   4   3     4491.55     4483.45    170.95 o 
  10   4   3     3331.55     3268.02    126.03 o 
  11   4   3     1790.20     1629.01     86.54 o 
 -10   5   3     2473.52     2348.69    145.23 o 
  -9   5   3     2738.64     2630.13    123.01 o 
  -8   5   3     1020.12      896.37     48.88 o 
  -7   5   3       16.20       30.02     14.03 o 
  -6   5   3     1986.69     1816.84     86.67 o 
  -5   5   3     4443.65     4852.39    204.48 o 
  -4   5   3    14187.56    15983.19    423.43 o 
  -3   5   3     7027.88     6899.67    341.99 o 
  -2   5   3     4524.25     4613.78    378.40 o 
  -1   5   3     5493.43     5843.02    265.70 o 
   0   5   3      829.41      924.54     86.50 o 
   1   5   3      234.55      210.54     10.83 o 
   2   5   3      201.63      187.53     11.50 o 
   3   5   3      793.54      754.30     19.22 o 
   4   5   3     1101.52      958.27     27.11 o 
   5   5   3     1401.99     1527.05     47.17 o 
   6   5   3      518.84      508.23     35.22 o 
   7   5   3      142.89      148.68      6.85 o 
   8   5   3        2.23        0.00     17.01 o 
   9   5   3        4.78        0.00     16.02 o 
  10   5   3      540.05      546.34     37.45 o 
  11   5   3      942.44      945.76    115.58 o 
  -9   6   3     1608.19     1739.30     79.49 o 
  -8   6   3     2879.79     3017.54    260.17 o 
  -7   6   3     1813.52     1942.96    108.90 o 
  -6   6   3      855.01      719.61     35.74 o 
  -5   6   3      108.54      121.85     19.39 o 
  -4   6   3     1685.37     1377.13     77.44 o 
  -3   6   3     7286.59     6691.33    336.49 o 
  -2   6   3    12901.18    11841.55    556.02 o 
  -1   6   3    13982.81    12185.13    824.62 o 
   0   6   3    13806.35    13272.37   1102.46 o 
   1   6   3     6970.11     7621.49    348.54 o 
   2   6   3     1856.07     2052.41     97.38 o 
   3   6   3       48.96       55.41      6.96 o 
   4   6   3     3688.91     3811.35     71.82 o 
   5   6   3    11011.16    11538.60    239.16 o 
   6   6   3     8054.95     8617.78    216.62 o 
   7   6   3     6238.08     6179.79    168.99 o 
   8   6   3     1792.46     1641.87     85.27 o 
   9   6   3        4.80       29.89     37.10 o 
  10   6   3        0.48        0.00     17.89 o 
  -9   7   3      256.04      232.91     24.96 o 
  -8   7   3      602.16      572.15     71.69 o 
  -7   7   3       15.96       11.74     14.96 o 
  -6   7   3       15.16       16.86      9.05 o 
  -5   7   3       17.94        9.78     19.39 o 
  -4   7   3       68.38      102.65     48.91 o 
  -3   7   3       46.84      101.41     33.73 o 
  -2   7   3       47.57       76.88     14.87 o 
  -1   7   3      625.36      570.64     53.77 o 
   0   7   3     2716.48     2755.07    180.59 o 
   1   7   3     5273.33     4897.18    132.60 o 
   2   7   3     5398.70     4809.96    107.08 o 
   3   7   3     4747.50     4692.20    101.52 o 
   4   7   3      362.49      343.01     26.26 o 
   5   7   3      229.85      278.08     12.96 o 
   6   7   3     1511.02     1499.92     38.99 o 
   7   7   3     3314.12     3293.86     83.08 o 
   8   7   3     7468.34     8293.22    307.96 o 
   9   7   3     3800.85     4527.05    231.58 o 
  10   7   3      928.67      964.63     58.13 o 
  -8   8   3        0.17       11.80     26.98 o 
  -7   8   3     1127.61     1059.74     72.56 o 
  -6   8   3     2536.08     2514.06    129.83 o 
  -5   8   3     4080.16     3932.66    133.91 o 
  -4   8   3     5970.32     5564.56    167.67 o 
  -3   8   3     4244.23     3790.45    272.39 o 
  -2   8   3     1909.48     1932.13    104.71 o 
  -1   8   3        1.40       20.24     20.24 o 
   0   8   3      673.87      708.10     35.66 o 
   1   8   3     2110.08     2061.52    120.37 o 
   2   8   3     2013.13     2096.66    104.80 o 
   3   8   3     1510.80     1699.86     59.61 o 
   4   8   3       77.81       94.13     10.03 o 
   5   8   3       59.89       95.08     10.24 o 
   6   8   3       11.25       12.77      9.98 o 
   7   8   3      210.74      176.04     51.44 o 
   8   8   3      694.98      602.18     35.18 o 
   9   8   3      673.69      658.25     70.01 o 
  -7   9   3      824.47      852.00     69.17 o 
  -6   9   3      109.61      104.56     38.79 o 
  -5   9   3     1223.19     1419.32     87.76 o 
  -4   9   3     4372.43     4904.98    252.01 o 
  -3   9   3     3901.09     4388.19    218.14 o 
  -2   9   3     7774.96     8534.41    391.78 o 
  -1   9   3     7369.39     8309.25    406.98 o 
   0   9   3     5867.26     6426.87    303.22 o 
   1   9   3     1673.67     1415.26    120.73 o 
   2   9   3        4.89       24.89     14.92 o 
   3   9   3     1109.93      852.96     57.98 o 
   4   9   3     9633.78     9006.33    250.83 o 
   5   9   3     6468.17     6367.71    226.16 o 
   6   9   3     2681.17     2745.19     98.17 o 
   7   9   3     2198.81     2202.63    169.71 o 
   8   9   3      405.07      530.50     49.76 o 
  -6  10   3        1.65       50.59     28.67 o 
  -5  10   3       35.36       28.67     37.10 o 
  -4  10   3      196.04      131.55     30.36 o 
  -3  10   3      191.85      225.99     32.04 o 
  -2  10   3      903.46      922.97     59.06 o 
  -1  10   3      985.42     1034.41     72.56 o 
   0  10   3     1871.28     2016.10    126.64 o 
   1  10   3      720.28      796.46    127.38 o 
   2  10   3      674.92      752.91     80.14 o 
   3  10   3      999.49     1179.78    193.21 o 
   4  10   3       50.22       60.17     15.77 o 
   5  10   3     1014.22     1073.48     61.58 o 
   6  10   3     2083.74     2086.31     86.41 o 
   7  10   3     5340.65     5269.85    258.58 o 
  -4  11   3     2097.01     2252.36    136.76 o 
  -3  11   3      636.64      755.76     64.10 o 
  -2  11   3      232.08      251.30     42.16 o 
  -1  11   3      138.01      172.02     30.36 o 
   0  11   3     1239.97     1139.17     75.94 o 
   1  11   3     2227.72     2104.64    359.70 o 
   2  11   3     2120.31     2038.42     74.28 o 
   3  11   3      475.92      497.60     81.81 o 
   4  11   3      143.68      140.82     22.04 o 
   5  11   3       28.00       18.37     20.17 o 
   6  11   3       53.17       18.55     40.47 o 
  -2  12   3     3249.10     2980.35    246.67 o 
  -1  12   3      851.64      747.41     74.24 o 
   0  12   3        6.97       23.61     37.10 o 
   1  12   3      464.18      556.63     57.35 o 
   2  12   3     2075.61     2227.41    118.03 o 
   3  12   3     3243.38     3436.64    166.63 o 
   4  12   3     2568.16     2765.58    266.84 o 
   0 -11   4      421.23      399.75     42.17 o 
   1 -11   4     3330.24     3843.86    297.37 o 
   2 -11   4     4812.54     5550.04    294.24 o 
  -3 -10   4        0.84       10.12     18.55 o 
  -2 -10   4      225.58      234.43     28.67 o 
  -1 -10   4       62.76       75.89     23.61 o 
   0 -10   4      276.39      247.93     38.79 o 
   1 -10   4       17.91        0.00     21.92 o 
   2 -10   4       10.96        0.00     23.61 o 
   3 -10   4      448.12      438.56     52.29 o 
   4 -10   4     1788.50     1647.61    123.23 o 
   5 -10   4     2327.25     2208.71    163.80 o 
  -4  -9   4        0.70        2.74     14.16 o 
  -3  -9   4     1993.37     1833.68    109.75 o 
  -2  -9   4     4231.68     3936.70    197.85 o 
  -1  -9   4     2414.09     2395.06    150.32 o 
   0  -9   4     3844.05     3847.30    907.06 o 
   1  -9   4     2352.19     2763.20    148.63 o 
   2  -9   4        3.11        0.00     28.67 o 
   3  -9   4       12.83       38.79     23.61 o 
   4  -9   4        0.37        1.69     33.73 o 
   5  -9   4      290.37      371.05     47.22 o 
   6  -9   4       47.84        0.00     37.10 o 
   7  -9   4        0.14       26.98     28.67 o 
  -7  -8   4     1433.08     1407.56    113.08 o 
  -5  -8   4     1435.65     1503.88     94.52 o 
  -4  -8   4     3849.94     3963.14    131.07 o 
  -3  -8   4      437.17      412.87     29.52 o 
  -2  -8   4        1.82        4.65      8.40 o 
  -1  -8   4      655.74      630.22     48.08 o 
   0  -8   4     7351.53     6397.04    358.85 o 
   1  -8   4    11396.37     9924.49    487.47 o 
   2  -8   4     8583.30     6835.89    886.63 o 
   3  -8   4     9080.19     8864.87    407.35 o 
   4  -8   4     2274.60     2239.58    138.50 o 
   5  -8   4        3.23       53.96     32.04 o 
   6  -8   4      637.94      578.64     53.98 o 
   7  -8   4     1182.94      936.58     77.63 o 
   8  -8   4     1578.25     1701.37    104.65 o 
  -8  -7   4      197.81      111.31     50.59 o 
  -7  -7   4        4.62        7.25     19.75 o 
  -6  -7   4      138.46      146.72     22.15 o 
  -5  -7   4        3.78       30.53     39.63 o 
  -4  -7   4       40.78       44.15      9.58 o 
  -3  -7   4        7.78       18.34     10.22 o 
  -2  -7   4        7.04       38.20      9.02 o 
  -1  -7   4      201.52      203.01     15.89 o 
   0  -7   4       66.28       71.51     16.80 o 
   1  -7   4       12.00        6.89     11.36 o 
   2  -7   4      939.82      966.26     48.10 o 
   3  -7   4     1480.42     1410.38    124.09 o 
   4  -7   4     6333.05     6548.72    308.37 o 
   5  -7   4     4622.50     4465.02    243.64 o 
   6  -7   4      522.51      627.53     50.61 o 
   7  -7   4       54.78       75.89     25.30 o 
   8  -7   4      100.42       99.50     28.67 o 
   9  -7   4      779.62      705.20     75.92 o 
  -8  -6   4     2515.79     2358.00    123.10 o 
  -7  -6   4     1833.84     1817.32     87.15 o 
  -6  -6   4     1204.51     1208.25     53.07 o 
  -5  -6   4       40.95       65.10      7.95 o 
  -4  -6   4     1006.29     1010.34     31.15 o 
  -3  -6   4     2580.89     2768.87     68.95 o 
  -2  -6   4     5311.30     5096.82    118.61 o 
  -1  -6   4     7171.47     6577.92    157.58 o 
   0  -6   4     2258.74     2343.85    120.43 o 
   1  -6   4      723.97      618.65     63.09 o 
   2  -6   4       57.70       23.63     10.33 o 
   3  -6   4      233.07      232.76     30.36 o 
   4  -6   4      264.61      241.19     30.36 o 
   5  -6   4       91.29      166.96     37.10 o 
   6  -6   4      134.30      104.56     25.30 o 
   7  -6   4      171.32      209.13     26.98 o 
   8  -6   4       33.24       38.79     21.92 o 
   9  -6   4       67.21       70.83     26.98 o 
  -9  -5   4      151.33      180.21     28.06 o 
  -8  -5   4     1150.92     1200.72     68.60 o 
  -7  -5   4     3133.93     3196.93    123.17 o 
  -6  -5   4     4805.01     4190.85    117.21 o 
  -5  -5   4     2743.82     2512.00     66.35 o 
  -4  -5   4      328.39      284.93     13.26 o 
  -3  -5   4     1129.40      997.26     38.35 o 
  -2  -5   4     3841.64     3357.80     84.62 o 
  -1  -5   4     4306.04     4178.22     91.10 o 
   0  -5   4    18122.04    18708.34    389.27 o 
   1  -5   4    19995.32    19387.01    769.39 o 
   2  -5   4    15381.52    15735.24    601.80 o 
   3  -5   4     6572.79     7649.71    458.17 o 
   4  -5   4      689.30      508.57     32.80 o 
   5  -5   4     1181.64     1210.29     75.96 o 
   6  -5   4     2268.76     2150.51    130.08 o 
   7  -5   4     3344.29     3556.71    234.97 o 
   8  -5   4     5708.48     5662.77    323.35 o 
   9  -5   4     2456.73     2351.03    158.76 o 
  10  -5   4     1039.43      806.56     70.87 o 
  -9  -4   4       11.59       16.56     19.65 o 
  -8  -4   4        5.39       21.87     18.22 o 
  -7  -4   4        4.82       11.55     15.29 o 
  -6  -4   4      143.41      202.28     16.58 o 
  -5  -4   4       25.85       70.36      5.56 o 
  -4  -4   4      180.21      162.88     12.41 o 
  -3  -4   4        4.62       25.60      5.83 o 
  -2  -4   4      352.90      422.93     18.77 o 
  -1  -4   4      212.05      287.70     13.18 o 
   0  -4   4      617.08      521.79     50.83 o 
   1  -4   4     5255.15     5001.58    206.99 o 
   2  -4   4     4991.77     4606.38    278.12 o 
   3  -4   4     6432.52     6171.02    165.92 o 
   4  -4   4     6771.07     6349.56    252.52 o 
   5  -4   4     1635.24     1612.93     63.88 o 
   6  -4   4        1.12       27.64     20.24 o 
   7  -4   4      256.11      347.45     40.48 o 
   8  -4   4     9002.50     9042.82    336.05 o 
   9  -4   4     7567.73     8084.32    369.47 o 
  10  -4   4     3260.81     3512.95    229.80 o 
  11  -4   4     1773.70     1713.37    143.48 o 
 -10  -3   4     3467.25     3674.16    177.84 o 
  -9  -3   4     2104.22     2324.03    118.18 o 
  -8  -3   4     2277.54     2363.18    191.69 o 
  -7  -3   4      902.18      764.61     49.67 o 
  -6  -3   4      173.71      232.57     14.80 o 
  -5  -3   4      432.23      405.35     13.46 o 
  -4  -3   4     2824.56     2862.03     55.70 o 
  -3  -3   4    12874.97    11499.48    247.35 o 
  -2  -3   4    11214.16    10142.68    366.84 o 
  -1  -3   4    17449.74    18561.76    523.41 o 
   0  -3   4     4383.85     4242.20    326.99 o 
   1  -3   4      286.55      237.52     14.17 o 
   2  -3   4      809.90      948.43     43.89 o 
   3  -3   4     2769.42     3059.67    142.12 o 
   4  -3   4      593.89      614.67     75.09 o 
   5  -3   4      518.87      496.74     38.81 o 
   6  -3   4       95.89       74.66     13.37 o 
   7  -3   4     1265.53     1077.35     49.44 o 
   8  -3   4      109.03       70.90     17.89 o 
   9  -3   4      230.68      261.42     35.42 o 
  10  -3   4     1206.61      923.12     67.50 o 
  11  -3   4      460.94      372.77     42.17 o 
 -10  -2   4      534.00      399.33     63.26 o 
  -9  -2   4     1853.84     1787.59     69.22 o 
  -8  -2   4     3952.12     4258.45    173.46 o 
  -7  -2   4      144.02      180.98      8.19 o 
  -6  -2   4      920.98     1145.12     30.55 o 
  -5  -2   4      271.98      221.92     13.42 o 
  -4  -2   4     1006.83     1041.83     23.10 o 
  -3  -2   4     2580.85     2490.48     49.87 o 
  -2  -2   4    14872.40    16810.50    660.06 o 
  -1  -2   4    43688.56    43150.07   3350.77 o 
   0  -2   4    26369.00    15171.93   5803.34 o 
   1  -2   4     9116.55     8821.56    436.08 o 
   2  -2   4     1484.40     1430.29     60.00 o 
   3  -2   4      445.90      286.07     20.65 o 
   4  -2   4        6.77       49.42     10.96 o 
   5  -2   4     2739.75     2275.69     75.26 o 
   6  -2   4    12137.71    12341.82    363.85 o 
   7  -2   4     8375.80     8942.95    291.85 o 
   8  -2   4     7107.17     7236.18    226.17 o 
   9  -2   4      610.18      574.53     56.52 o 
  10  -2   4      467.13      458.81     42.17 o 
  11  -2   4       68.15       35.41     23.61 o 
 -10  -1   4       70.91       73.56     19.43 o 
  -9  -1   4       41.84       42.16     26.98 o 
  -8  -1   4        4.52       22.64      8.05 o 
  -7  -1   4     1870.68     1917.82    131.49 o 
  -6  -1   4      185.05      182.11     10.50 o 
  -5  -1   4     1156.40     1081.03     31.43 o 
  -4  -1   4     1499.71     1501.11     41.93 o 
  -3  -1   4       29.06       48.28      6.40 o 
  -2  -1   4      754.14      939.92     38.50 o 
  -1  -1   4     2589.18     2124.29    110.16 o 
   0  -1   4     2315.43     2667.39    270.43 o 
   1  -1   4     1309.56     1610.99     51.35 o 
   2  -1   4     1206.53      880.73     30.79 o 
   3  -1   4     8756.86    10054.36    314.52 o 
   4  -1   4      158.31      189.57     17.71 o 
   5  -1   4        2.28       17.71     12.65 o 
   6  -1   4     1458.13     1466.93     50.74 o 
   7  -1   4     5256.20     4874.22    156.17 o 
   8  -1   4     6195.19     5890.84    284.71 o 
   9  -1   4     3704.13     3251.44    129.27 o 
  10  -1   4     3711.26     3103.76    206.24 o 
  11  -1   4     2567.45     2062.26    131.74 o 
 -10   0   4     2563.44     2437.12    184.09 o 
  -9   0   4     2173.07     2342.23    146.92 o 
  -8   0   4     1170.19     1194.41     49.74 o 
  -7   0   4      500.07      454.13     34.91 o 
  -6   0   4     2922.58     2943.71    123.04 o 
  -5   0   4     8359.87     9457.83    231.25 o 
  -4   0   4    13930.41    15251.12    315.68 o 
  -3   0   4    18437.58    19949.67    432.58 o 
  -2   0   4     3755.71     3672.04    182.85 o 
  -1   0   4     3872.17     4360.07    177.14 o 
   0   0   4      185.92      214.42     18.75 o 
   1   0   4     1978.76     1877.30     69.64 o 
   2   0   4     1215.49      986.41     28.53 o 
   3   0   4      836.83      861.34     26.31 o 
   4   0   4      467.23      588.43     24.26 o 
   5   0   4       34.49       59.98     11.28 o 
   6   0   4       54.76       58.20     18.55 o 
   7   0   4        0.11       17.71      9.54 o 
   8   0   4       40.70       69.60      9.67 o 
   9   0   4      914.03      952.24     55.69 o 
  10   0   4      398.20      412.57     37.11 o 
  11   0   4      652.85      782.76     62.42 o 
  12   0   4      285.10      273.23     52.28 o 
 -10   1   4      608.86      632.60     64.10 o 
  -9   1   4      607.92      588.75     30.38 o 
  -8   1   4     1291.80     1223.87     93.93 o 
  -7   1   4     2046.51     1928.42     76.93 o 
  -6   1   4     1253.54     1128.57     55.52 o 
  -5   1   4       19.54       23.75      8.33 o 
  -4   1   4     6100.19     5410.55    145.67 o 
  -3   1   4    11522.35    11357.28    359.18 o 
  -2   1   4    38141.12    37822.50   1449.02 o 
  -1   1   4    36659.64    35114.69   2096.93 o 
   0   1   4     2607.56     2816.36    227.04 o 
   1   1   4    15327.86    18216.24    592.59 o 
   2   1   4       12.41       30.56      5.65 o 
   3   1   4     5839.15     6577.24    171.99 o 
   4   1   4    12709.41    13491.12    345.16 o 
   5   1   4    10915.09    11985.24    349.08 o 
   6   1   4     8057.77     8032.52    234.48 o 
   7   1   4     3183.12     2839.43     84.24 o 
   8   1   4     3393.35     2953.34     99.45 o 
   9   1   4     1266.51     1145.49     42.83 o 
  10   1   4       86.20       71.24     13.95 o 
  11   1   4      130.01      136.60     40.47 o 
  12   1   4      371.32      276.61     42.17 o 
 -10   2   4       59.44        0.00     25.30 o 
  -9   2   4      376.77      321.76     24.64 o 
  -8   2   4      444.02      449.72     75.30 o 
  -7   2   4      443.43      467.72     25.52 o 
  -6   2   4      160.90      153.54     14.30 o 
  -5   2   4      411.67      459.99     19.61 o 
  -4   2   4       62.85      103.57      9.85 o 
  -3   2   4      289.90      350.78     22.13 o 
  -2   2   4     4483.54     3942.90    137.19 o 
  -1   2   4     1345.02     1613.76    106.43 o 
   0   2   4     1524.06     1415.32    117.19 o 
   1   2   4     3038.33     2146.96    103.54 o 
   2   2   4     8143.13     7952.72    296.99 o 
   3   2   4     2963.85     2915.74     62.50 o 
   4   2   4      141.71      103.21      8.77 o 
   5   2   4     2480.23     2448.49     60.96 o 
   6   2   4     5698.13     5203.89    190.72 o 
   7   2   4    10600.39    11422.56    257.17 o 
   8   2   4     5027.21     5525.66    139.81 o 
   9   2   4     6165.17     6812.06    193.12 o 
  10   2   4     2460.09     2703.14    114.95 o 
  11   2   4      160.22      118.05     40.48 o 
  12   2   4       31.95       20.24     30.35 o 
 -10   3   4      790.18      853.67     75.92 o 
  -9   3   4      516.48      391.71     28.61 o 
  -8   3   4       37.38       24.84     11.68 o 
  -7   3   4     1009.44      850.72     80.39 o 
  -6   3   4     6652.57     6540.52    177.54 o 
  -5   3   4    10595.94    10360.13    301.92 o 
  -4   3   4    11545.44    10709.41    315.29 o 
  -3   3   4     7093.68     6563.32    185.47 o 
  -2   3   4     1517.68     1624.76     60.57 o 
  -1   3   4     3544.95     3507.07    148.53 o 
   0   3   4      800.62      933.55     28.69 o 
   1   3   4    16007.15    16033.63    707.33 o 
   2   3   4     8254.59     8878.12    306.47 o 
   3   3   4      272.67      504.75     27.27 o 
   4   3   4     3320.10     3436.79     81.39 o 
   5   3   4      181.77      291.23     13.96 o 
   6   3   4      114.16       91.95      9.45 o 
   7   3   4      116.85      108.84     14.10 o 
   8   3   4      437.54      397.45     15.11 o 
   9   3   4       31.43       44.76     19.29 o 
  10   3   4      104.98       97.81     35.41 o 
  11   3   4      687.67      615.76     62.42 o 
 -10   4   4      617.97      504.39     55.67 o 
  -9   4   4      840.71      832.88     49.77 o 
  -8   4   4     1134.08     1157.31     56.05 o 
  -7   4   4      323.27      307.15     20.90 o 
  -6   4   4      155.79      192.22     14.79 o 
  -5   4   4     1012.62     1014.84     40.87 o 
  -4   4   4     8767.37     9881.16    239.82 o 
  -3   4   4    19723.30    21004.36    826.11 o 
  -2   4   4    17088.14    16700.68    684.84 o 
  -1   4   4    46855.66    47662.02   2476.60 o 
   0   4   4    17924.30    17085.89   1021.74 o 
   1   4   4     2280.00     2347.68     79.46 o 
   2   4   4    18532.32    19224.35    686.04 o 
   3   4   4    29884.34    28751.36   2125.32 o 
   4   4   4    15855.05    14802.07    464.75 o 
   5   4   4    10669.33    11562.84    272.08 o 
   6   4   4     5590.42     6119.69    147.49 o 
   7   4   4     1542.57     1622.59     58.89 o 
   8   4   4      799.62     1069.44     54.80 o 
   9   4   4       53.59       49.99      6.63 o 
  10   4   4      922.17      885.84     59.06 o 
  11   4   4      269.85      252.98     29.56 o 
  -9   5   4      629.47      631.63     36.25 o 
  -8   5   4      530.33      534.39    106.27 o 
  -7   5   4      296.54      276.31     57.35 o 
  -6   5   4       55.09       80.84     15.36 o 
  -5   5   4       23.51       27.90     11.01 o 
  -4   5   4       15.21       25.17     13.87 o 
  -3   5   4      563.60      549.56     37.99 o 
  -2   5   4        3.83        6.51      5.77 o 
  -1   5   4     2244.23     2270.12     87.79 o 
   0   5   4     5087.55     5126.59    168.49 o 
   1   5   4     7043.51     6821.31    219.48 o 
   2   5   4     4229.09     4956.94    168.06 o 
   3   5   4      409.81      597.08     18.41 o 
   4   5   4     1231.62     1553.55     76.04 o 
   5   5   4     3039.23     3100.64    138.06 o 
   6   5   4     9799.82    10316.09    306.61 o 
   7   5   4     6772.19     7139.96    195.59 o 
   8   5   4     5788.17     5426.34    148.50 o 
   9   5   4     2687.21     2266.60     91.38 o 
  10   5   4      244.59      263.01     30.39 o 
  11   5   4       23.39       14.60     23.39 o 
  -9   6   4      558.80      443.56    102.05 o 
  -8   6   4     2952.01     2905.67    128.08 o 
  -7   6   4     3883.28     4435.51    272.21 o 
  -6   6   4     4212.03     5058.19    315.46 o 
  -5   6   4     5466.93     5491.99    192.13 o 
  -4   6   4     3725.50     4356.92    288.42 o 
  -3   6   4      918.69      920.21     66.38 o 
  -2   6   4      312.76      299.60     20.12 o 
  -1   6   4      804.78      863.12     76.15 o 
   0   6   4     5467.35     4681.33    362.32 o 
   1   6   4     2221.52     2032.58     96.60 o 
   2   6   4     1472.67     1285.33     40.88 o 
   3   6   4      884.99      745.67     31.26 o 
   4   6   4      237.99      206.22     15.06 o 
   5   6   4       17.80       24.33      7.20 o 
   6   6   4       13.24        7.19      6.36 o 
   7   6   4       23.50       33.03      7.75 o 
   8   6   4       60.17       75.88      9.21 o 
   9   6   4      607.33      694.81     68.32 o 
  10   6   4      508.76      586.28     45.54 o 
  -8   7   4       14.83       22.02     19.34 o 
  -7   7   4     1513.73     1500.07     70.05 o 
  -6   7   4     1029.62      849.54     75.94 o 
  -5   7   4     3077.96     2656.11    104.66 o 
  -4   7   4     7220.73     6842.06    220.46 o 
  -3   7   4    10601.88     9758.52    680.46 o 
  -2   7   4     6203.22     5844.42    316.21 o 
  -1   7   4     1443.46     1412.19    253.28 o 
   0   7   4       33.12       79.69     12.58 o 
   1   7   4     2316.22     2372.75     95.37 o 
   2   7   4     6135.90     6573.16    137.32 o 
   3   7   4    12083.90    12817.04    371.23 o 
   4   7   4    19677.00    21862.28    514.11 o 
   5   7   4    11889.50    12890.63    311.34 o 
   6   7   4     3726.76     3720.50    113.02 o 
   7   7   4      948.60      875.19     26.51 o 
   8   7   4      736.36      645.94     42.04 o 
   9   7   4      402.66      386.85     71.69 o 
  10   7   4      680.73      686.72     41.55 o 
  -8   8   4      124.44      148.40     33.73 o 
  -7   8   4       28.48       20.24     26.98 o 
  -6   8   4      278.58      285.04     35.42 o 
  -5   8   4      118.99      123.92     13.95 o 
  -4   8   4       76.39       63.50      9.39 o 
  -3   8   4       44.36       65.77     21.92 o 
  -2   8   4     1621.64     1776.29    108.06 o 
  -1   8   4     5577.68     5632.79    262.58 o 
   0   8   4     5961.26     5416.14    513.52 o 
   1   8   4      496.65      459.83     24.30 o 
   2   8   4        0.05        5.12      7.04 o 
   3   8   4     1117.04     1042.77     31.64 o 
   4   8   4     6997.31     6578.07    172.69 o 
   5   8   4     6145.15     6511.55    159.35 o 
   6   8   4     3498.39     3696.13     93.70 o 
   7   8   4     5416.59     5946.73    202.44 o 
   8   8   4     1340.02     1310.64     61.04 o 
   9   8   4       17.86       41.10     23.05 o 
  -7   9   4     3706.62     3594.59    261.95 o 
  -6   9   4     4074.06     3976.15    251.89 o 
  -5   9   4     2899.47     2843.37    168.95 o 
  -4   9   4      839.11      820.01     72.55 o 
  -3   9   4      131.76      126.48     26.98 o 
  -2   9   4     2055.09     1974.25    138.48 o 
  -1   9   4     2758.12     3021.36    157.15 o 
   0   9   4     1920.77     2239.45    313.27 o 
   1   9   4     1286.80     1303.05     60.27 o 
   2   9   4     1559.59     1824.98    155.32 o 
   3   9   4      112.09      103.42     23.32 o 
   4   9   4      400.34      370.92     33.55 o 
   5   9   4        0.02        3.66     10.55 o 
   6   9   4      279.93      261.58     17.81 o 
   7   9   4      355.85      340.96     30.79 o 
   8   9   4      220.79      194.20     26.21 o 
  -6  10   4     2516.57     2862.49    216.16 o 
  -5  10   4     5720.40     6565.68    401.05 o 
  -4  10   4     4626.79     5023.00    284.13 o 
  -3  10   4     1818.20     1897.66    124.94 o 
  -2  10   4      735.50      747.40     64.11 o 
  -1  10   4      618.82      706.86     65.79 o 
   0  10   4     4497.79     4690.84    216.53 o 
   1  10   4     8685.89     8304.41    337.62 o 
   2  10   4     7134.06     6516.43    434.69 o 
   3  10   4     8381.59     8087.20    445.21 o 
   4  10   4     5525.81     5208.12    213.85 o 
   5  10   4     1172.43     1187.78     85.06 o 
   6  10   4       45.69       47.75     10.95 o 
   7  10   4       28.18       15.80     17.41 o 
  -4  11   4      170.36      185.51     38.79 o 
  -3  11   4      340.09      261.43     38.79 o 
  -2  11   4      206.67      266.47     43.85 o 
  -1  11   4      329.60      401.42     38.79 o 
   0  11   4       91.14      141.66     37.10 o 
   1  11   4      117.26      114.01     26.98 o 
   2  11   4      174.61      164.36     26.14 o 
   3  11   4     1575.32     1747.01    105.50 o 
   4  11   4     2372.66     2455.60    107.24 o 
   5  11   4     1862.14     1964.56    187.39 o 
   6  11   4     1657.41     1541.11    124.91 o 
  -2  12   4      527.11      553.28     53.98 o 
  -1  12   4      956.81      865.57     70.87 o 
   0  12   4     1052.41      928.05     84.37 o 
   1  12   4      675.12      700.10     60.73 o 
   2  12   4        1.81       24.40     18.97 o 
   3  12   4       88.84       90.07     23.23 o 
   4  12   4      121.92      126.13     23.63 o 
  -3 -10   5       91.36       50.59     28.67 o 
  -2 -10   5     1940.11     1691.63    141.81 o 
  -1 -10   5     3634.23     3789.01    263.64 o 
   0 -10   5     5485.23     6573.21    336.70 o 
   1 -10   5     5274.81     5718.07    395.87 o 
   2 -10   5     2604.45     3065.48    224.63 o 
   3 -10   5      617.14      779.36     65.79 o 
   4 -10   5        2.29        6.75     28.67 o 
  -3  -9   5      181.35      215.87     30.36 o 
  -2  -9   5        5.06        1.69     16.86 o 
  -1  -9   5      481.44      447.01     42.17 o 
   0  -9   5     1734.64     1622.37     94.54 o 
   1  -9   5     1325.05     1107.17     69.20 o 
   2  -9   5      925.17      855.47     62.43 o 
   3  -9   5     1236.36     1297.79     89.44 o 
   4  -9   5      596.78      673.09     65.79 o 
   5  -9   5      413.21      435.17     55.66 o 
   6  -9   5      175.66      204.06     47.22 o 
  -4  -8   5     3945.80     3604.30    231.61 o 
  -3  -8   5     6684.18     5776.15    608.07 o 
  -2  -8   5     4664.58     4866.97    297.74 o 
  -1  -8   5     1934.83     2239.06    141.84 o 
   0  -8   5     2216.83     2332.49    177.34 o 
   1  -8   5      484.46      543.83     76.75 o 
   2  -8   5     1857.20     1554.79    220.35 o 
   3  -8   5     1761.31     2015.89    135.07 o 
   4  -8   5     1138.13     1221.82     84.38 o 
   5  -8   5      926.52      784.60     57.37 o 
   6  -8   5        2.39        6.75     33.73 o 
   7  -8   5       94.79       59.02     28.67 o 
  -7  -7   5     1276.36     1230.24     82.69 o 
  -5  -7   5      500.00      522.18     60.73 o 
  -4  -7   5       25.28       28.63     29.51 o 
  -3  -7   5     2873.34     2662.52     96.24 o 
  -2  -7   5     3889.65     3753.93    126.17 o 
  -1  -7   5     6774.38     6239.00    187.83 o 
   0  -7   5    12566.55    11527.51    378.63 o 
   1  -7   5     4203.34     3905.91    299.77 o 
   2  -7   5     3346.73     2945.83    351.65 o 
   3  -7   5      679.44      705.23     59.05 o 
   4  -7   5     2521.50     2401.91    568.48 o 
   6  -7   5     5855.60     6202.83    348.74 o 
   7  -7   5     3560.29     4032.67    219.72 o 
   8  -7   5     1660.57     1915.89    111.41 o 
  -8  -6   5      344.78      322.15     60.72 o 
  -7  -6   5      929.42      880.76     77.61 o 
  -6  -6   5     1145.79      792.42     79.32 o 
  -5  -6   5       29.75       22.02      9.67 o 
  -4  -6   5       17.21       25.27     14.31 o 
  -3  -6   5       13.32       26.00      9.29 o 
  -2  -6   5        9.13        3.09      7.86 o 
  -1  -6   5       68.00       82.94      8.69 o 
   0  -6   5     1941.44     2110.71     77.53 o 
   1  -6   5     3266.44     3351.29    245.18 o 
   2  -6   5     4286.58     4401.11    385.01 o 
   3  -6   5      874.35      964.12     94.50 o 
   4  -6   5     2590.92     2659.66    157.15 o 
   5  -6   5       84.19       94.44     21.92 o 
   7  -6   5     1323.48     1208.47     74.26 o 
   8  -6   5     2749.71     2724.79    125.01 o 
   9  -6   5     2961.23     3101.60    219.61 o 
  -8  -5   5       49.63       62.39     32.04 o 
  -7  -5   5     1197.50     1175.03     63.29 o 
  -6  -5   5     2980.93     3100.99     87.87 o 
  -5  -5   5     6164.82     7079.58    182.17 o 
  -4  -5   5     6408.73     6768.24    165.36 o 
  -3  -5   5     3135.44     2980.72    117.56 o 
  -2  -5   5     3691.88     3967.73     90.92 o 
  -1  -5   5      587.37      584.31     16.75 o 
   0  -5   5      306.44      370.41     29.41 o 
   1  -5   5      887.53      692.05     62.87 o 
   2  -5   5      469.27      292.69    118.09 o 
   3  -5   5     1737.26     1765.37     62.49 o 
   4  -5   5     3861.84     3789.85    186.11 o 
   5  -5   5     1653.07     1509.58     82.74 o 
   6  -5   5     2276.01     2692.64    155.41 o 
   7  -5   5      912.66      960.13     65.81 o 
   8  -5   5      259.77      254.68     35.42 o 
   9  -5   5       18.31       15.18     21.92 o 
  10  -5   5      193.82      172.02     38.79 o 
  -9  -4   5      949.31      963.42     82.68 o 
  -8  -4   5     1559.67     1350.91    166.26 o 
  -7  -4   5     2081.64     1904.72    107.23 o 
  -6  -4   5      563.23      600.33     31.75 o 
  -5  -4   5      538.51      476.95     28.73 o 
  -4  -4   5     4071.58     3438.79    101.45 o 
  -3  -4   5     9071.90     8760.36    413.96 o 
  -2  -4   5    11148.55    10987.13    450.42 o 
  -1  -4   5    11138.36    11098.68    242.19 o 
   0  -4   5    14300.28    15109.45    433.76 o 
   1  -4   5     1195.74     1485.97     85.53 o 
   2  -4   5      136.47      248.27     43.85 o 
   3  -4   5     3287.86     3382.58    131.12 o 
   4  -4   5    10367.92    10276.48    279.83 o 
   5  -4   5     6356.82     6080.81    217.53 o 
   6  -4   5     8066.10     8327.40    412.47 o 
   7  -4   5     6328.53     5398.31    299.91 o 
   8  -4   5     3928.32     3718.44    202.92 o 
   9  -4   5      118.80      111.30     25.30 o 
  10  -4   5      152.71      119.74     26.98 o 
  -9  -3   5      820.07      717.48     43.71 o 
  -8  -3   5      390.86      387.52     88.55 o 
  -7  -3   5      779.03      677.36     32.03 o 
  -6  -3   5      195.63      278.58     25.65 o 
  -5  -3   5        5.88       12.41      5.86 o 
  -4  -3   5      103.59      105.42      7.22 o 
  -3  -3   5      106.40       79.41     12.41 o 
  -2  -3   5      102.35      127.87     13.23 o 
  -1  -3   5     1340.46     1278.66     59.26 o 
   0  -3   5     4410.85     3913.64    163.83 o 
   1  -3   5     6928.92     6528.15    351.92 o 
   2  -3   5     1552.60     1357.03     56.66 o 
   3  -3   5     1220.53     1341.77     45.43 o 
   4  -3   5       90.29       80.33     11.93 o 
   5  -3   5     1577.66     1830.85     69.23 o 
   6  -3   5     2054.66     2073.50     96.99 o 
   7  -3   5     2759.33     2662.22    111.54 o 
   8  -3   5     9737.59    10327.77    499.32 o 
   9  -3   5     2098.51     1975.79    113.14 o 
  10  -3   5      729.14      755.81     59.05 o 
  11  -3   5      166.11      106.25     32.04 o 
  -9  -2   5       15.88        3.89     37.94 o 
  -8  -2   5     1176.50      957.86     64.13 o 
  -7  -2   5     6084.46     5253.81    149.55 o 
  -6  -2   5    10839.69    10605.04    237.57 o 
  -5  -2   5    10785.22    10143.72    298.46 o 
  -4  -2   5     8398.73     7937.95    162.87 o 
  -3  -2   5     1195.65     1355.40     29.14 o 
  -2  -2   5     1248.92     1245.01     35.47 o 
  -1  -2   5      905.25     1132.69     74.43 o 
   0  -2   5     5224.21     5194.74    164.15 o 
   1  -2   5     8622.38     9435.35    312.92 o 
   2  -2   5    19823.04    23647.21    750.63 o 
   3  -2   5     2621.49     2777.75    137.03 o 
   4  -2   5     3466.01     3690.02    131.56 o 
   5  -2   5      576.67      512.98     38.81 o 
   6  -2   5      106.67      165.73     38.79 o 
   7  -2   5      269.70      256.03     17.81 o 
   8  -2   5      149.13      182.43     32.04 o 
   9  -2   5       51.89       35.41     15.18 o 
  11  -2   5      436.53      475.66     43.86 o 
 -10  -1   5     1166.03     1084.27    101.25 o 
  -9  -1   5     2179.16     1951.49     97.82 o 
  -8  -1   5      517.70      559.82     32.52 o 
  -7  -1   5       58.46       58.38      7.99 o 
  -6  -1   5      274.26      334.95     39.59 o 
  -5  -1   5     5520.71     5704.73    125.46 o 
  -4  -1   5    11564.16    12596.42    273.35 o 
  -3  -1   5    12894.36    13874.05    332.91 o 
  -2  -1   5    20202.65    19975.20   1184.75 o 
  -1  -1   5     7763.91     7932.20    497.57 o 
   0  -1   5       54.16       67.11      4.69 o 
   1  -1   5      861.18     1110.49     53.45 o 
   2  -1   5    16383.51    16063.95    351.42 o 
   3  -1   5     9441.20     8229.29    281.20 o 
   4  -1   5    10483.69    11435.23    340.75 o 
   5  -1   5    11773.35    13115.88    416.08 o 
   6  -1   5     3475.32     3438.73    111.28 o 
   7  -1   5     1984.39     2172.41    117.40 o 
   8  -1   5       22.26       73.58     13.37 o 
   9  -1   5      144.41      140.14     15.80 o 
  10  -1   5      236.69      229.37     28.67 o 
  11  -1   5      849.50      855.71     48.87 o 
 -10   0   5      393.66      379.50     47.23 o 
  -9   0   5      164.25      126.49     30.36 o 
  -8   0   5     2005.43     1987.89    102.35 o 
  -7   0   5      845.37      729.18     39.71 o 
  -6   0   5        9.91       53.54     18.58 o 
  -5   0   5       26.85       34.58      7.03 o 
  -4   0   5       50.66       33.13      8.58 o 
  -3   0   5     2273.99     2480.79     54.41 o 
  -2   0   5     2187.15     2500.03    140.35 o 
  -1   0   5     7422.36     7357.83    456.51 o 
   0   0   5     4092.60     3922.93    330.89 o 
   1   0   5     3479.32     3787.21    114.05 o 
   2   0   5     6935.74     8496.05    245.52 o 
   3   0   5     1739.91     1861.79     57.38 o 
   4   0   5     2323.80     2109.53     61.66 o 
   5   0   5     4351.20     4001.02    117.69 o 
   6   0   5     9812.13    10019.44    282.30 o 
   7   0   5     9258.27     9216.73    247.66 o 
   8   0   5     4880.91     4595.68    189.80 o 
   9   0   5     1020.46      937.73     37.89 o 
  10   0   5      373.32      348.97     54.82 o 
  11   0   5       79.96      116.07     19.09 o 
 -10   1   5       30.72       18.55     30.35 o 
  -9   1   5      394.27      371.08     47.23 o 
  -8   1   5     3028.73     3289.05    153.77 o 
  -7   1   5     6547.80     7371.80    290.22 o 
  -6   1   5     9345.24     9879.56    243.40 o 
  -5   1   5     7297.75     7776.49    272.93 o 
  -4   1   5     6348.56     7530.14    162.03 o 
  -3   1   5     1663.27     1910.52     55.60 o 
  -2   1   5     9963.85    10100.54    702.27 o 
  -1   1   5     6113.97     5728.86    332.27 o 
   0   1   5     2439.15     2069.98    162.24 o 
   1   1   5     4084.60     3885.67    244.80 o 
   2   1   5     2854.76     2744.00    109.77 o 
   3   1   5     3042.34     2587.45     75.29 o 
   4   1   5     1748.83     1996.94     71.30 o 
   5   1   5      401.84      565.69     29.55 o 
   6   1   5        6.48       23.91      7.86 o 
   7   1   5       17.28       41.15      9.27 o 
   8   1   5       10.51       20.24      9.97 o 
   9   1   5      937.23     1007.74     87.18 o 
  10   1   5      404.77      371.01     22.69 o 
  11   1   5      290.91      219.26     43.85 o 
  12   1   5       83.97       18.55     32.04 o 
 -10   2   5      419.02      409.87     55.66 o 
  -9   2   5      224.20      182.36     33.73 o 
  -8   2   5        1.69       34.57     15.50 o 
  -7   2   5      353.09      220.45     16.56 o 
  -6   2   5     4582.01     4393.81    256.10 o 
  -5   2   5     6941.80     6523.60    283.80 o 
  -4   2   5    10920.01    10867.48    267.93 o 
  -3   2   5    10858.52    10286.18    260.91 o 
  -2   2   5    11805.29    12020.64    690.44 o 
  -1   2   5     3939.72     4194.61    234.23 o 
   0   2   5     1192.42     1102.71     71.20 o 
   1   2   5      808.87      755.91     36.80 o 
   2   2   5    21084.07    21386.10    517.94 o 
   3   2   5    45867.04    51828.55   1447.42 o 
   4   2   5    35013.55    38963.33   1022.75 o 
   5   2   5    14620.53    14474.69    368.49 o 
   6   2   5     2246.18     2338.14     63.93 o 
   7   2   5      219.99      268.08     14.12 o 
   8   2   5      151.75      149.84     11.82 o 
   9   2   5     3992.09     3974.21    104.49 o 
  10   2   5     2895.01     2513.70    121.70 o 
  11   2   5     1138.24     1088.43     97.87 o 
  -9   3   5      317.52      357.39     26.74 o 
  -8   3   5      269.00      189.97     31.20 o 
  -7   3   5      112.90      144.29     17.27 o 
  -6   3   5       17.94       18.12     10.14 o 
  -5   3   5      137.55      161.50     14.61 o 
  -4   3   5      243.15      286.01     37.99 o 
  -3   3   5     2493.24     2752.93    145.44 o 
  -2   3   5     3791.79     3545.02    182.18 o 
  -1   3   5     3860.35     3202.42    162.68 o 
   0   3   5     1011.43      997.49     58.16 o 
   1   3   5      401.26      447.96     28.98 o 
   2   3   5     3294.07     3955.45     92.75 o 
   3   3   5     5394.48     5066.54    104.67 o 
   4   3   5    15262.88    15609.39    372.75 o 
   5   3   5     9658.38    10924.74    232.25 o 
   6   3   5    13312.60    14905.41    351.28 o 
   7   3   5     4746.22     5205.01    181.60 o 
   8   3   5      433.27      561.30     21.18 o 
   9   3   5        7.18       19.69     10.86 o 
  10   3   5     1737.31     1627.36    192.46 o 
  11   3   5     1492.47     1346.91     94.52 o 
  -9   4   5     1664.74     1589.52    134.20 o 
  -8   4   5     4083.17     3926.35    185.03 o 
  -7   4   5     6266.91     5500.99    454.80 o 
  -6   4   5     6134.53     5583.84    309.80 o 
  -5   4   5     4057.13     3745.50    232.75 o 
  -4   4   5      403.18      418.46     16.94 o 
  -3   4   5     1262.77     1356.85     76.58 o 
  -2   4   5     7895.68     8082.80    417.59 o 
  -1   4   5     3289.13     2896.45    125.91 o 
   0   4   5    13061.44    12543.41    506.66 o 
   1   4   5     7560.60     8542.14    440.67 o 
   2   4   5      280.09      220.56     23.50 o 
   3   4   5     1110.35     1198.15     55.12 o 
   4   4   5     1997.49     2508.55     78.06 o 
   5   4   5      898.56     1005.59     38.90 o 
   6   4   5       55.91       46.61      8.35 o 
   7   4   5      128.03      181.48     11.35 o 
   8   4   5       11.48        2.11      7.85 o 
   9   4   5        6.06       26.56     36.26 o 
  10   4   5        1.40       15.18     25.29 o 
  11   4   5        2.63        0.00     37.10 o 
  -9   5   5       10.54        8.77     14.87 o 
  -8   5   5      373.68      357.59     29.20 o 
  -7   5   5     3321.26     3710.44    140.28 o 
  -6   5   5     4373.33     4840.99    238.53 o 
  -5   5   5     6797.26     7325.61    320.20 o 
  -4   5   5     8992.53     8578.15    382.17 o 
  -3   5   5     1636.16     1506.50    164.41 o 
  -2   5   5      403.76      436.11     40.36 o 
  -1   5   5      319.35      374.69     17.04 o 
   0   5   5    15244.97    14315.12    684.04 o 
   1   5   5    15552.79    13290.88    498.91 o 
   2   5   5    15941.31    14575.55    693.99 o 
   3   5   5    11128.60    10937.12    297.81 o 
   4   5   5     8380.71     8379.16    201.47 o 
   5   5   5     1767.04     1614.84     43.82 o 
   6   5   5       34.89       44.68      8.13 o 
   7   5   5     1796.27     1858.78     65.79 o 
   8   5   5     3383.87     3909.26    110.79 o 
   9   5   5     3716.99     3844.40    194.42 o 
  10   5   5     1411.10     1422.83     94.52 o 
  11   5   5      397.98      367.79     44.70 o 
  -8   6   5      197.85      252.80     24.64 o 
  -7   6   5      333.45      297.66     41.32 o 
  -6   6   5       48.89       41.07     21.08 o 
  -5   6   5       10.58       11.13     11.22 o 
  -4   6   5       29.02       80.06     53.12 o 
  -3   6   5        6.80        0.06      7.38 o 
  -2   6   5       99.93       94.86     13.13 o 
  -1   6   5      692.70      707.38     66.74 o 
   0   6   5      406.69      408.39     23.86 o 
   1   6   5       26.97       54.68      5.78 o 
   2   6   5     1836.54     2123.85     84.37 o 
   3   6   5     3196.67     3666.06     82.04 o 
   4   6   5     5368.00     5395.62    210.12 o 
   5   6   5     9930.57    10320.62    292.42 o 
   6   6   5     5682.05     5633.20    160.08 o 
   7   6   5     2482.66     2187.45    101.84 o 
   8   6   5       11.86       18.17      7.35 o 
   9   6   5      558.61      576.78     38.11 o 
  10   6   5     2051.65     2166.14    110.96 o 
  -8   7   5     3595.03     3927.36    270.39 o 
  -7   7   5     1666.20     1568.86    242.24 o 
  -6   7   5      690.11      656.66     29.93 o 
  -5   7   5        2.94        0.00     13.23 o 
  -4   7   5     1026.88     1185.90     46.14 o 
  -3   7   5     2493.79     2401.04    125.04 o 
  -2   7   5     2677.26     2719.41    138.59 o 
  -1   7   5     4850.31     4612.05    192.21 o 
   0   7   5     4269.28     4104.06    185.70 o 
   1   7   5     1008.79      853.18     53.83 o 
   2   7   5      198.26      219.10     16.31 o 
   3   7   5       73.49       80.14      8.31 o 
   4   7   5      214.84      237.91     12.72 o 
   5   7   5       39.77       55.04      9.15 o 
   6   7   5       24.03       32.58      8.39 o 
   7   7   5        9.18       10.81      8.23 o 
   8   7   5      105.13       98.21     20.17 o 
   9   7   5       35.38       41.12     19.39 o 
  10   7   5        0.18       19.48     23.49 o 
  -7   8   5     3432.60     2962.22    199.40 o 
  -6   8   5     2659.26     2575.97    119.93 o 
  -5   8   5     3296.01     2864.61    172.38 o 
  -4   8   5      905.87     1044.49     67.50 o 
  -3   8   5       23.04       45.53     32.04 o 
  -2   8   5     1105.30     1127.42     67.51 o 
  -1   8   5     2162.02     2547.36    114.87 o 
   0   8   5     4278.71     4229.41    302.06 o 
   1   8   5     5186.75     5721.07    623.23 o 
   2   8   5     7421.18     7756.39    227.50 o 
   3   8   5     5504.78     5909.47    192.40 o 
   4   8   5      691.78      690.63     45.54 o 
   5   8   5        2.84       28.04     24.10 o 
   6   8   5      695.51      694.68     22.95 o 
   7   8   5     2238.63     2154.95     73.96 o 
   8   8   5     3215.55     2909.50    118.27 o 
   9   8   5     1335.34     1324.96     74.26 o 
  -6   9   5       74.06      112.99     32.04 o 
  -5   9   5       43.34       50.59     37.10 o 
  -4   9   5       50.02       25.30     23.61 o 
  -3   9   5       18.01       20.24     21.92 o 
  -2   9   5      104.98      112.99     37.10 o 
  -1   9   5       85.39       91.07     26.98 o 
   0   9   5      119.00      121.87     22.73 o 
   1   9   5     1011.12      895.35     72.57 o 
   2   9   5      754.50      743.11     99.55 o 
   3   9   5     8364.65     7606.06    242.27 o 
   4   9   5     7652.02     7647.36    273.86 o 
   5   9   5     1755.72     1928.44    142.94 o 
   6   9   5      556.02      646.85     57.04 o 
   7   9   5        2.37       34.76     21.45 o 
   8   9   5      985.84     1052.66     66.21 o 
  -5  10   5      268.77      177.09     37.10 o 
  -4  10   5     1927.94     1975.34    133.38 o 
  -3  10   5     2951.12     2872.17    197.67 o 
  -2  10   5     3409.58     3297.43    189.29 o 
  -1  10   5     1910.25     1914.75    114.82 o 
   0  10   5      894.50      887.54     72.56 o 
   1  10   5      557.53      588.22     36.25 o 
   2  10   5       45.75       40.15     23.71 o 
   3  10   5      366.41      366.19     60.72 o 
   4  10   5      118.06      134.33     24.96 o 
   5  10   5      277.90      262.59     19.76 o 
   6  10   5       25.57       29.51     14.20 o 
   7  10   5       29.48       25.60     19.65 o 
  -4  11   5       18.12       89.37     33.73 o 
  -3  11   5      233.96      173.71     35.42 o 
  -2  11   5     1602.47     1839.90    119.85 o 
  -1  11   5     6209.15     5981.11    338.59 o 
   0  11   5     6241.23     6287.96    350.46 o 
   1  11   5     3916.11     3663.94    287.39 o 
   2  11   5      782.30      845.90     59.05 o 
   3  11   5       85.79      104.01     26.20 o 
   4  11   5       65.73       79.70     53.96 o 
   5  11   5     1055.22      978.91     87.74 o 
   6  11   5     1164.99     1194.72     97.87 o 
  -1  12   5       47.63       55.65     30.35 o 
   0  12   5      957.74     1044.42     72.55 o 
   1  12   5     1802.92     1802.92    143.49 o 
   2  12   5     2210.04     2408.34    189.12 o 
   3  12   5     2289.37     2350.91    236.40 o 
   4  12   5     1308.10     1117.82     67.35 o 
  -1 -10   6      324.34      220.95     38.79 o 
   0 -10   6      104.20       77.57     35.41 o 
   1 -10   6      617.31      652.84     57.36 o 
   2 -10   6     1284.98     1159.36     84.38 o 
   3 -10   6     1617.30     1674.39    136.72 o 
  -3  -9   6     3859.85     4000.71    287.33 o 
  -2  -9   6     4495.86     4942.64    306.06 o 
  -1  -9   6     2567.16     2872.99    163.83 o 
   0  -9   6     1969.51     2137.50    146.89 o 
   1  -9   6      165.88      193.94     37.10 o 
   2  -9   6      464.37      403.14     42.17 o 
   3  -9   6     2901.34     2782.34    177.38 o 
   4  -9   6     3727.13     3769.01    294.08 o 
   5  -9   6     5178.08     5343.48    394.12 o 
  -4  -8   6       85.66       91.06     23.61 o 
  -3  -8   6       38.18       53.96     25.30 o 
  -2  -8   6      123.92      129.86     30.36 o 
  -1  -8   6      306.57      279.98     35.42 o 
   0  -8   6     1438.22     1411.11     87.77 o 
   1  -8   6      333.56      435.16     40.48 o 
   2  -8   6      936.82      931.42     65.81 o 
   3  -8   6        8.85        0.00     28.67 o 
   4  -8   6      850.70      710.32     60.74 o 
   5  -8   6      746.20      803.06     65.80 o 
   6  -8   6     1290.28     1503.68     94.51 o 
   7  -8   6     2311.31     2293.13    163.79 o 
  -4  -7   6     2471.32     2325.78    141.88 o 
  -3  -7   6     1213.18     1319.95    124.04 o 
  -2  -7   6       95.81      119.74     23.61 o 
  -1  -7   6       33.92       52.28     18.55 o 
   0  -7   6      731.74      666.68     35.67 o 
   1  -7   6     6834.77     6600.36    529.60 o 
   2  -7   6     1877.26     1882.63    304.79 o 
   3  -7   6      801.51      688.04     97.86 o 
   4  -7   6       27.12       29.62     17.41 o 
   5  -7   6        4.51       26.98     28.67 o 
   6  -7   6       45.85       59.02     25.30 o 
   7  -7   6        0.54       37.10     35.41 o 
   8  -7   6       40.40       33.73     37.10 o 
  -7  -6   6       90.00        0.00     32.04 o 
  -5  -6   6     1902.78     2085.20    138.45 o 
  -4  -6   6     7209.00     6656.73    337.96 o 
  -3  -6   6     4961.70     4604.08    183.66 o 
  -2  -6   6     3290.10     3080.15     75.14 o 
  -1  -6   6     2200.78     2012.33     69.49 o 
   0  -6   6      170.48      168.61     16.80 o 
   1  -6   6     2790.00     2310.10    147.03 o 
   2  -6   6     2036.67     1814.23    136.81 o 
   3  -6   6     6812.82     6101.50    574.67 o 
   4  -6   6    14877.74    16135.24    745.12 o 
   5  -6   6     8151.11     9049.33    449.50 o 
   6  -6   6     4420.68     4964.39    221.58 o 
   7  -6   6      732.13      868.86     65.80 o 
   8  -6   6        7.09        0.00     23.61 o 
   9  -6   6      740.48      725.43     69.17 o 
  -8  -5   6      244.22      210.82     53.97 o 
  -7  -5   6      208.44      232.74     52.28 o 
  -6  -5   6       39.99       36.95     43.00 o 
  -5  -5   6       11.54        6.18     16.86 o 
  -4  -5   6       45.58       51.55     18.11 o 
  -3  -5   6        5.65        6.18     12.48 o 
  -2  -5   6       24.51       32.54     10.08 o 
  -1  -5   6      207.75      147.44      8.45 o 
   0  -5   6     2130.49     2292.80     87.05 o 
   1  -5   6     2535.92     2598.35    102.59 o 
   2  -5   6      251.46      200.30     16.20 o 
   3  -5   6       44.43       32.04     26.98 o 
   4  -5   6     1595.50     1521.60    126.64 o 
   5  -5   6     7500.07     7176.16    356.18 o 
   6  -5   6     6632.18     6003.65    332.12 o 
   7  -5   6     4978.66     4765.03    270.74 o 
   8  -5   6     1600.64     1473.68    111.41 o 
   9  -5   6      434.08      323.86     42.17 o 
  10  -5   6       25.69       37.10     25.29 o 
  -8  -4   6     2716.06     2827.51    182.42 o 
  -7  -4   6     4567.55     5193.69    203.48 o 
  -6  -4   6     5905.70     6181.81    191.51 o 
  -5  -4   6     5493.64     5611.19    163.00 o 
  -4  -4   6     1709.58     1668.71     52.93 o 
  -3  -4   6      274.45      230.56     11.40 o 
  -2  -4   6     1450.50     1557.97     65.37 o 
  -1  -4   6     7241.41     6570.41    327.46 o 
   0  -4   6     3467.62     2636.99    140.41 o 
   1  -4   6      627.44      586.45     52.27 o 
   2  -4   6      912.36      925.16     42.25 o 
   3  -4   6      236.96      187.98     75.90 o 
   4  -4   6       22.73       56.54     36.26 o 
   5  -4   6      740.12      745.80     52.31 o 
   6  -4   6      206.76      256.36     30.36 o 
   7  -4   6       58.32       45.53     18.55 o 
   8  -4   6      252.09      251.30     38.79 o 
   9  -4   6       96.35       80.95     30.36 o 
  10  -4   6       82.53       94.44     25.30 o 
  -9  -3   6       13.48       25.29     47.22 o 
  -8  -3   6      289.94      217.31     29.52 o 
  -7  -3   6      645.35      503.82     75.07 o 
  -6  -3   6     3548.79     3199.51     87.03 o 
  -5  -3   6     5365.42     4990.49    121.31 o 
  -4  -3   6     9063.69     8913.53    288.16 o 
  -3  -3   6     8317.40     8642.91    390.86 o 
  -2  -3   6     1360.99     1490.39     90.87 o 
  -1  -3   6        6.70       40.10      9.34 o 
   0  -3   6     4325.52     4948.67    154.33 o 
   1  -3   6    10109.27    11443.27    344.44 o 
   2  -3   6    12552.50    12676.71    382.54 o 
   3  -3   6    17693.52    18610.99    594.57 o 
   4  -3   6    16802.94    17592.67    826.59 o 
   5  -3   6     5327.91     4818.99    334.63 o 
   6  -3   6      763.10      593.95     50.62 o 
   7  -3   6       31.18       16.86     23.61 o 
   8  -3   6     1407.48     1228.86     82.71 o 
   9  -3   6     1654.12     1524.41    108.04 o 
  10  -3   6     1465.12     1262.50     89.46 o 
  11  -3   6     1098.11     1133.92     70.87 o 
  -9  -2   6       96.76      149.44     36.26 o 
  -8  -2   6       83.08       82.31     19.34 o 
  -7  -2   6      507.30      557.44     22.13 o 
  -6  -2   6      285.28      273.51     21.91 o 
  -5  -2   6        4.08       26.43      7.22 o 
  -4  -2   6      173.86      236.05     15.34 o 
  -3  -2   6        0.42        9.59      4.84 o 
  -2  -2   6      175.44      126.92     11.26 o 
  -1  -2   6      932.11      984.49     46.06 o 
   0  -2   6      180.30      175.99     14.31 o 
   1  -2   6       56.49       96.80      8.19 o 
   2  -2   6      444.41      487.22     26.15 o 
   3  -2   6      866.09      798.52     33.35 o 
   4  -2   6     4061.14     4488.39    144.78 o 
   5  -2   6    11502.84    12390.67    365.01 o 
   6  -2   6     6712.33     7772.62    244.70 o 
   7  -2   6     6571.13     7021.86    338.19 o 
   8  -2   6     1085.31     1191.49     72.57 o 
   9  -2   6      814.28      803.13     62.43 o 
  10  -2   6      937.37      855.47     55.68 o 
  11  -2   6     1383.09     1259.02     96.20 o 
  -9  -1   6     1437.26     1314.52     70.64 o 
  -8  -1   6     3365.19     3259.95    157.17 o 
  -7  -1   6     4036.01     3663.93    142.80 o 
  -6  -1   6     4362.54     3988.41    110.06 o 
  -5  -1   6     2373.49     2517.33     71.58 o 
  -4  -1   6      260.93      239.22     16.07 o 
  -3  -1   6     2379.63     2961.94    116.07 o 
  -2  -1   6     2051.94     1772.08     97.81 o 
  -1  -1   6     9395.65    10032.90    448.22 o 
   0  -1   6     9251.77    11485.08    362.92 o 
   1  -1   6     6366.17     6782.11    203.48 o 
   2  -1   6       75.23       46.48     11.35 o 
   3  -1   6     1229.03     1295.86     36.96 o 
   4  -1   6        0.31        0.00      7.86 o 
   5  -1   6        0.72        0.00     12.95 o 
   6  -1   6        3.26        4.56     10.08 o 
   7  -1   6      561.68      519.22     75.92 o 
   8  -1   6       27.83       63.24     16.69 o 
   9  -1   6       99.27      112.99     25.30 o 
  10  -1   6        9.81        0.00     18.09 o 
  11  -1   6        1.03        0.45     17.77 o 
  -9   0   6        1.81       30.35     28.67 o 
  -8   0   6     1008.99     1139.89    130.77 o 
  -7   0   6     1090.69     1226.07     50.20 o 
  -6   0   6     4263.90     4682.85    165.07 o 
  -5   0   6    10578.11    11363.95    320.08 o 
  -4   0   6     8853.72     8714.80    207.40 o 
  -3   0   6     5931.02     5673.67    216.22 o 
  -2   0   6      190.00      211.05     13.15 o 
  -1   0   6     4323.69     4592.94    247.17 o 
   0   0   6    15672.18    14238.71    614.25 o 
   1   0   6    48372.00    45975.60   4165.75 o 
   2   0   6    38917.43    42656.14   1073.55 o 
   3   0   6    21390.01    22769.59    636.70 o 
   4   0   6     5621.50     5515.65    153.87 o 
   5   0   6        4.34       37.15     18.67 o 
   6   0   6     1004.52     1036.30     35.08 o 
   7   0   6     1202.51     1358.41     40.46 o 
   8   0   6     4305.50     4571.69    120.08 o 
   9   0   6     1598.85     1640.15     52.13 o 
  10   0   6     2517.60     2627.59    105.45 o 
  11   0   6     1190.43      969.65     54.84 o 
  -9   1   6      481.85      463.87     53.98 o 
  -8   1   6     1116.47     1124.76     48.94 o 
  -7   1   6      239.55      178.72     13.02 o 
  -6   1   6      131.14      140.44     20.16 o 
  -5   1   6       88.86      106.81     18.91 o 
  -4   1   6      174.58      176.35     12.05 o 
  -3   1   6        0.68       13.45      5.94 o 
  -2   1   6     3925.33     3957.50    251.75 o 
  -1   1   6       51.98       49.45      8.05 o 
   0   1   6      285.51      335.51     25.81 o 
   1   1   6      823.52      970.09     29.73 o 
   2   1   6     1747.41     1986.46     57.94 o 
   3   1   6    12807.10    13687.91    325.05 o 
   4   1   6    15809.75    17240.70    514.93 o 
   5   1   6     5979.49     5841.54    156.79 o 
   6   1   6     2047.92     1772.56     69.74 o 
   7   1   6      424.84      398.08     19.48 o 
   8   1   6      339.32      257.52     21.74 o 
   9   1   6     1853.19     1658.23     55.06 o 
  10   1   6     3754.71     3737.73    128.52 o 
  11   1   6     4069.41     4190.12    414.18 o 
  -9   2   6     2461.98     2578.83    153.68 o 
  -8   2   6     5188.72     5694.05    220.01 o 
  -7   2   6     2775.79     2730.59    186.33 o 
  -6   2   6      624.56      702.88     27.06 o 
  -5   2   6       46.52       38.38     13.21 o 
  -4   2   6        8.38       20.08     12.41 o 
  -3   2   6     3735.05     3460.21    167.04 o 
  -2   2   6    16880.15    16595.49    558.78 o 
  -1   2   6    18063.01    16816.25   1055.29 o 
   0   2   6    18003.24    17022.31    904.74 o 
   1   2   6     2936.10     2387.38    184.97 o 
   2   2   6       98.00      138.40      9.71 o 
   3   2   6      358.22      291.38     18.75 o 
   4   2   6      894.79     1028.52     35.48 o 
   5   2   6      243.72      291.91     13.96 o 
   6   2   6      776.20      813.33     25.77 o 
   7   2   6      726.87      835.21     36.99 o 
   8   2   6       98.06       94.46     10.14 o 
   9   2   6      374.75      340.83     19.28 o 
  10   2   6       20.70       23.09      9.88 o 
  11   2   6      367.12      347.46     48.91 o 
  -9   3   6      383.25      299.93     49.76 o 
  -8   3   6     1470.29     1385.86     66.04 o 
  -7   3   6     3448.84     2969.00    171.14 o 
  -6   3   6     5007.87     4502.08    415.63 o 
  -5   3   6     2063.95     2022.17    120.69 o 
  -4   3   6      226.96      222.97     14.37 o 
  -3   3   6      603.59      600.77     35.78 o 
  -2   3   6     1991.60     2352.58     86.35 o 
  -1   3   6     7674.21     8077.47    312.10 o 
   0   3   6    15345.65    15804.08    895.90 o 
   1   3   6    17710.37    20039.38    900.12 o 
   2   3   6    20784.03    23272.55    801.31 o 
   3   3   6     9794.86     9972.95    231.20 o 
   4   3   6     1712.94     1636.02     41.52 o 
   5   3   6      118.86      107.19     18.01 o 
   6   3   6     4055.95     4143.47     97.60 o 
   7   3   6     5680.91     5535.12    138.77 o 
   8   3   6     6524.23     6532.05    162.10 o 
   9   3   6     6271.27     6250.56    184.48 o 
  10   3   6      828.22      848.67     67.49 o 
  11   3   6      496.99      597.13     59.04 o 
  -9   4   6       38.49       29.23     15.80 o 
  -8   4   6        9.57       16.62     31.20 o 
  -7   4   6       17.78       43.25     18.55 o 
  -6   4   6       41.05       19.43     14.54 o 
  -5   4   6       38.61       36.13     11.27 o 
  -4   4   6      467.76      418.31     35.81 o 
  -3   4   6       26.87       76.58     14.07 o 
  -2   4   6      253.21      280.08     15.09 o 
  -1   4   6     1348.94     1247.20     52.16 o 
   0   4   6      108.74       86.57      8.32 o 
   1   4   6      121.88       71.12      8.58 o 
   2   4   6     5744.29     5009.68    254.56 o 
   3   4   6     4914.24     5144.17    205.79 o 
   4   4   6     2791.47     2820.14     69.30 o 
   5   4   6     3263.24     3414.81    124.77 o 
   6   4   6     1071.07     1345.41     39.57 o 
   7   4   6       33.29       62.83     10.91 o 
   8   4   6     2170.00     2235.41     70.62 o 
   9   4   6     5273.65     5591.65    212.26 o 
  10   4   6     3523.18     3544.23    214.65 o 
  11   4   6     2080.53     2149.36    133.39 o 
  -8   5   6     1229.99     1257.06    136.69 o 
  -7   5   6      224.73      257.97     40.48 o 
  -6   5   6       31.96       20.80     12.07 o 
  -5   5   6      912.58      903.68     44.15 o 
  -4   5   6     4621.78     4324.98    226.73 o 
  -3   5   6     8537.81     8558.40    408.61 o 
  -2   5   6    10882.18    11524.19    827.78 o 
  -1   5   6     4032.57     3902.16    428.36 o 
   0   5   6     4783.30     5140.72    237.32 o 
   1   5   6       44.61      110.27     11.35 o 
   2   5   6     2200.35     2129.64     54.15 o 
   3   5   6       70.66       60.23      9.39 o 
   4   5   6     1428.76     1652.71     46.55 o 
   5   5   6      248.80      216.19     20.54 o 
   6   5   6      686.62      658.61     50.37 o 
   7   5   6       47.17       35.48     18.30 o 
   8   5   6        0.63        3.37      6.84 o 
   9   5   6      914.07      919.06     37.41 o 
  10   5   6      383.62      418.30     48.91 o 
  11   5   6      302.77      367.68     57.34 o 
  -8   6   6     1013.15     1045.34    147.64 o 
  -7   6   6     1263.21     1310.11     89.45 o 
  -6   6   6     1246.93     1287.70     82.70 o 
  -5   6   6     1922.00     1818.55     62.44 o 
  -4   6   6       20.70       27.68     14.16 o 
  -3   6   6     2649.63     2955.80    162.24 o 
  -2   6   6     5058.47     4484.74    493.74 o 
  -1   6   6    15586.75    14986.14    849.87 o 
   0   6   6    19911.92    17791.49    725.13 o 
   1   6   6     7521.61     6937.60    234.38 o 
   2   6   6     3504.96     3122.57    290.12 o 
   3   6   6     2002.82     1950.77    120.95 o 
   4   6   6      201.18      181.23     27.51 o 
   5   6   6     2228.78     2329.38    117.77 o 
   6   6   6     6004.59     6915.34    261.74 o 
   7   6   6     5496.06     6474.19    237.71 o 
   8   6   6     3539.64     3758.77    119.96 o 
   9   6   6     2856.68     3002.16    190.91 o 
  10   6   6      822.61      732.22     72.55 o 
  -7   7   6      105.37       79.26     35.41 o 
  -6   7   6      564.54      445.77     59.89 o 
  -5   7   6       56.39       61.76     20.24 o 
  -4   7   6      694.79      713.67     53.99 o 
  -3   7   6     1114.10     1304.63     79.32 o 
  -2   7   6      481.50      393.06     42.17 o 
  -1   7   6      907.34     1184.69     69.19 o 
   0   7   6     2884.30     3187.43    158.80 o 
   1   7   6     1998.40     1900.79     56.23 o 
   2   7   6     2083.07     2094.80     68.27 o 
   3   7   6     1073.53      969.78     50.30 o 
   4   7   6     1582.71     1472.95     47.19 o 
   5   7   6      431.15      382.55     20.21 o 
   6   7   6      120.35      135.19     19.01 o 
   7   7   6     2451.48     2230.04     90.90 o 
   8   7   6     2720.67     2818.36     87.21 o 
   9   7   6     2019.80     2229.40    135.92 o 
  10   7   6     2276.99     2309.41    129.18 o 
  -7   8   6        0.70        0.00     38.78 o 
  -6   8   6      582.10      639.34     53.98 o 
  -4   8   6     7645.51     7904.50    464.47 o 
  -3   8   6     6669.29     7328.27    372.77 o 
  -2   8   6     2605.67     2639.16    125.03 o 
  -1   8   6     1451.67     1264.46     79.35 o 
   0   8   6       55.67       49.49     39.63 o 
   1   8   6        8.04       28.25     32.04 o 
   2   8   6      741.93      810.41     58.98 o 
   3   8   6      625.24      615.04     46.27 o 
   4   8   6      763.45      663.89     29.96 o 
   5   8   6      396.69      417.21     17.74 o 
   6   8   6       14.53       21.02     10.72 o 
   7   8   6       31.98       40.12     13.78 o 
   8   8   6        1.39        0.00     34.57 o 
   9   8   6        3.49       13.85     22.56 o 
  -6   9   6      353.07      362.63     43.85 o 
  -5   9   6        2.04       77.57     38.78 o 
  -4   9   6      882.07      852.07     64.12 o 
  -3   9   6     5265.25     5775.76    326.61 o 
  -2   9   6    10890.34    12547.82    592.98 o 
   0   9   6     8950.02     9223.92    957.29 o 
   1   9   6     4067.58     4127.63    192.81 o 
   2   9   6      587.85      653.43    122.31 o 
   3   9   6     2922.46     2786.95    162.99 o 
   4   9   6     5212.13     5072.53    209.04 o 
   5   9   6     5785.35     5803.63    357.55 o 
   6   9   6     3800.66     3703.94    113.77 o 
   7   9   6     2750.48     2548.63     84.15 o 
   8   9   6     1223.11     1159.89     57.17 o 
  -5  10   6       17.69        0.00     28.67 o 
  -4  10   6        8.84        0.00     26.98 o 
  -3  10   6        7.23       26.98     26.98 o 
  -2  10   6       23.60       26.98     25.29 o 
  -1  10   6      100.80      106.24     26.98 o 
   0  10   6      820.69      651.27     45.56 o 
   1  10   6     1063.12     1001.11     50.63 o 
   2  10   6     1641.41     1616.45     68.01 o 
   3  10   6     2115.39     2247.64    106.71 o 
   4  10   6        0.68        0.00     22.15 o 
   5  10   6      565.20      546.97     35.89 o 
   6  10   6     1037.06     1147.44    113.90 o 
   7  10   6     2161.12     2041.39    153.65 o 
  -3  11   6     1508.52     1593.30    140.09 o 
  -2  11   6      764.42      826.67     67.48 o 
  -1  11   6        1.33        0.00     35.41 o 
   0  11   6      152.15      175.39     40.48 o 
   1  11   6      722.62      852.41    149.31 o 
   2  11   6      409.43      425.87     31.66 o 
   3  11   6      162.98      194.22     69.99 o 
   4  11   6      139.37      133.01     26.14 o 
   5  11   6      219.49      227.78     24.73 o 
   6  11   6        1.24       26.16     28.67 o 
  -1  12   6     4264.41     4391.95    314.44 o 
   0  12   6     2202.33     2473.65    151.96 o 
   1  12   6       42.72       35.41     38.79 o 
   2  12   6      878.45      801.22     48.87 o 
   3  12   6     1974.84     1795.77     98.78 o 
  -2  -9   7      891.74      762.61     64.11 o 
  -1  -9   7     1627.50     1816.23    104.65 o 
   0  -9   7     1993.74     1657.94    118.18 o 
   1  -9   7     1933.68     1588.67    143.50 o 
   2  -9   7     1511.48     1405.97    109.71 o 
   3  -9   7      406.12      419.99     50.60 o 
   4  -9   7       17.84       32.04     38.79 o 
  -3  -8   7     2222.63     2436.63    189.12 o 
  -2  -8   7      750.62      794.62     62.42 o 
  -1  -8   7       52.88       43.85     21.92 o 
   1  -8   7     2548.29     2648.48    173.98 o 
   2  -8   7     5492.02     5393.29    340.15 o 
   3  -8   7     4012.32     3754.87    228.23 o 
   4  -8   7     2481.13     2296.94    168.89 o 
   5  -8   7      969.69      787.97     77.62 o 
   6  -8   7      184.59      177.08     35.42 o 
  -4  -7   7       45.41       33.73     16.86 o 
  -3  -7   7        6.48        6.75     21.92 o 
  -2  -7   7      122.52      107.93     26.98 o 
  -1  -7   7      329.15      254.69     30.36 o 
   0  -7   7       80.74       77.57     21.92 o 
   1  -7   7       25.82       33.73     26.98 o 
   2  -7   7       11.61       32.04     20.24 o 
   5  -7   7     2354.37     2638.03    152.00 o 
   6  -7   7     3354.28     3301.98    214.61 o 
   7  -7   7     1409.98     1461.58    121.52 o 
  -4  -6   7       10.68        0.00     18.55 o 
  -3  -6   7     1052.78     1035.37     44.39 o 
  -2  -6   7     3181.79     3467.23    219.71 o 
  -1  -6   7     2035.99     2465.65    146.93 o 
   0  -6   7     6035.66     6871.89    292.19 o 
   1  -6   7     3184.57     2999.60    345.67 o 
   2  -6   7      829.32      767.42     79.47 o 
   3  -6   7      301.55      223.87     78.43 o 
   4  -6   7      157.56       94.44     35.42 o 
   5  -6   7        6.98       10.12     20.24 o 
   6  -6   7      149.50      156.84     35.42 o 
   7  -6   7      152.89      141.66     37.10 o 
   8  -6   7       32.40       38.79     25.29 o 
  -5  -5   7     3078.50     3328.75    163.90 o 
  -4  -5   7     4253.39     3777.27    262.15 o 
  -3  -5   7     1167.21     1111.25     69.20 o 
  -2  -5   7       64.02       81.40     28.67 o 
  -1  -5   7     1190.26     1118.93     78.49 o 
   0  -5   7    15261.24    14185.37    725.75 o 
   1  -5   7    13218.89    11517.84   1532.12 o 
   2  -5   7     5983.44     6667.50    340.58 o 
   3  -5   7     3573.84     3718.64    216.46 o 
   4  -5   7     1078.99     1248.89     75.95 o 
   5  -5   7       18.30       58.81     16.06 o 
   6  -5   7      119.62      145.03     25.30 o 
   7  -5   7     1345.17     1279.37     81.02 o 
   8  -5   7     2305.27     2235.94    170.57 o 
   9  -5   7     3268.75     2743.97    216.27 o 
  -7  -4   7        8.65      118.04     45.53 o 
  -6  -4   7      144.67      112.99     18.55 o 
  -5  -4   7        4.91       22.26      8.42 o 
  -4  -4   7        4.36        7.70      5.74 o 
  -3  -4   7       23.59       60.63     18.55 o 
  -2  -4   7       22.41       11.80     16.86 o 
  -1  -4   7      215.63      278.71     18.46 o 
   0  -4   7       58.94      111.66     15.36 o 
   1  -4   7     1111.70     1094.69     57.08 o 
   2  -4   7     5933.12     5895.61    312.73 o 
   3  -4   7     5453.77     5802.41    291.39 o 
   4  -4   7     3857.15     3714.87    203.00 o 
   5  -4   7     1414.24     1279.64     75.97 o 
   6  -4   7      474.21      467.61     29.06 o 
   7  -4   7        0.62       13.49     18.55 o 
   8  -4   7      195.81      192.26     33.73 o 
   9  -4   7      421.84      480.72     45.54 o 
  10  -4   7     2544.42     2425.19    180.71 o 
  -8  -3   7     4095.36     4004.61    270.47 o 
  -7  -3   7     2756.85     2621.71    148.65 o 
  -6  -3   7      663.39      639.65     48.05 o 
  -5  -3   7        8.13       25.29      7.31 o 
  -4  -3   7     4279.21     4102.21    171.59 o 
  -3  -3   7     9644.14     9772.92    310.67 o 
  -2  -3   7    14643.25    14304.87    757.30 o 
  -1  -3   7    11528.77    11056.90    491.41 o 
   0  -3   7     3974.52     3641.35    267.44 o 
   1  -3   7      564.86      442.45     37.99 o 
   2  -3   7      196.31      206.31     39.64 o 
   3  -3   7      267.65      191.77     20.17 o 
   4  -3   7     1104.66     1270.37     88.62 o 
   5  -3   7     1987.21     2288.73    116.55 o 
   6  -3   7      425.44      445.33     40.48 o 
   7  -3   7        0.45        0.00     16.86 o 
   8  -3   7       37.68       59.02     21.92 o 
   9  -3   7       40.31        0.00     26.98 o 
  10  -3   7       61.44       42.16     30.35 o 
  -8  -2   7      892.39      870.60     82.67 o 
  -7  -2   7     1837.89     1512.21     57.18 o 
  -6  -2   7     2781.33     2546.40     82.78 o 
  -5  -2   7     1742.18     1664.57     86.03 o 
  -4  -2   7      744.73      718.38     30.13 o 
  -3  -2   7      162.64      189.10     20.63 o 
  -2  -2   7     2728.49     3001.32    104.24 o 
  -1  -2   7     5807.76     6364.97    214.06 o 
   0  -2   7    11670.28    12696.99    393.21 o 
   1  -2   7    15194.68    15373.15    806.51 o 
   2  -2   7     8261.94     8171.15    319.57 o 
   3  -2   7     7706.63     7340.12    369.65 o 
   4  -2   7      183.44      139.39     20.27 o 
   5  -2   7     2619.70     2447.79    215.50 o 
   6  -2   7     5987.65     5910.89    259.28 o 
   7  -2   7     5586.36     5664.90    277.74 o 
   8  -2   7     7460.48     7211.83    386.53 o 
   9  -2   7     2158.03     2039.99    140.16 o 
  10  -2   7     1153.09     1302.76     84.38 o 
  11  -2   7       59.53       35.51     19.09 o 
  -8  -1   7       15.12       42.88     15.66 o 
  -7  -1   7       98.38      130.54     18.10 o 
  -6  -1   7      585.58      513.41     40.69 o 
  -5  -1   7      465.34      493.75     24.04 o 
  -4  -1   7        3.70        0.00      9.05 o 
  -3  -1   7       63.47       93.36     10.88 o 
  -2  -1   7       51.31       53.16      9.97 o 
  -1  -1   7      118.14      166.89     11.98 o 
   0  -1   7     1640.70     1504.40     52.90 o 
   1  -1   7     2327.45     1925.32    165.82 o 
   2  -1   7     3955.69     4217.82    153.10 o 
   3  -1   7     1343.48     1298.57     38.93 o 
   4  -1   7     4657.22     4930.50    132.59 o 
   5  -1   7     3289.63     3686.52     98.22 o 
   6  -1   7       56.65       79.86     12.82 o 
   7  -1   7        8.94       46.30     24.82 o 
   8  -1   7     4918.14     4961.40    177.61 o 
   9  -1   7     4672.58     4801.59    163.80 o 
  10  -1   7     3661.39     3561.31    136.84 o 
  11  -1   7     2443.43     2260.99    105.38 o 
  -9   0   7     1628.23     1407.72    111.40 o 
  -8   0   7     1428.92     1206.78     91.14 o 
  -7   0   7       47.73       55.65     20.24 o 
  -6   0   7      194.55      139.18     27.64 o 
  -5   0   7     1761.70     1911.51    158.73 o 
  -4   0   7     7825.66     7767.77    409.34 o 
  -3   0   7     6318.15     6865.22    207.76 o 
  -2   0   7     2456.38     2644.88    155.18 o 
  -1   0   7    10614.05    11468.54    404.15 o 
   0   0   7     4372.92     4063.61    355.04 o 
   1   0   7     1388.43     1569.68     66.07 o 
   2   0   7     2178.45     2289.20     92.76 o 
   3   0   7     1802.84     1735.32     95.16 o 
   4   0   7     2671.63     2395.05    121.80 o 
   5   0   7      688.27      673.86     41.62 o 
   6   0   7      852.31      860.80     31.70 o 
   7   0   7       39.67       32.74     12.58 o 
   8   0   7     1696.07     1640.17     87.39 o 
   9   0   7      249.01      273.73     41.32 o 
  10   0   7      157.62      150.63     14.40 o 
  11   0   7      143.97      206.32     24.25 o 
  -9   1   7      714.85      791.21     75.92 o 
  -8   1   7     1549.97     1658.32     68.43 o 
  -7   1   7      509.06      581.89     33.23 o 
  -6   1   7     1901.01     1926.34     94.24 o 
  -5   1   7      796.35      755.49     61.54 o 
  -4   1   7       18.51       27.36      9.82 o 
  -3   1   7     1336.52     1174.23     64.58 o 
  -2   1   7    10267.71     9872.40    277.34 o 
  -1   1   7    13200.66    11490.76    664.77 o 
   0   1   7    23301.29    22791.94   1077.77 o 
   1   1   7    19808.16    20602.11    551.23 o 
   2   1   7     5778.85     5657.22    149.76 o 
   3   1   7      787.29      896.58     99.37 o 
   4   1   7     3486.73     3578.53     86.78 o 
   5   1   7    13215.45    15235.00    357.99 o 
   6   1   7    11277.60    12775.85    316.29 o 
   7   1   7    11667.59    12331.17    315.20 o 
   8   1   7     5364.88     5316.11    165.32 o 
   9   1   7      505.61      417.11     45.62 o 
  10   1   7      240.28      206.24     21.45 o 
  11   1   7        1.02        0.00     16.19 o 
  -9   2   7       60.13      173.69     33.73 o 
  -8   2   7      185.54      145.44     18.24 o 
  -7   2   7     1380.34     1212.31     62.65 o 
  -6   2   7      190.78      158.48     17.48 o 
  -5   2   7       53.46       87.66     12.41 o 
  -4   2   7      222.70      162.60     14.27 o 
  -3   2   7       45.80       53.21      8.99 o 
  -2   2   7       24.45       37.65      7.71 o 
  -1   2   7      955.01     1038.97     42.39 o 
   0   2   7     2694.55     2856.71    100.86 o 
   1   2   7     5328.57     4985.74    252.49 o 
   2   2   7     3820.21     3884.88    171.61 o 
   3   2   7     9792.38     9515.08    531.67 o 
   4   2   7      264.30      230.55     12.80 o 
   5   2   7       82.47       96.86     11.98 o 
   6   2   7     2533.25     2588.00     93.72 o 
   7   2   7     1540.58     1616.97     85.04 o 
   8   2   7     4161.51     4068.11    115.85 o 
   9   2   7     5194.38     5265.28    172.35 o 
  10   2   7     3086.51     3165.07    124.59 o 
  11   2   7     2374.16     2715.49    180.70 o 
  -8   3   7      260.73      308.80     74.21 o 
  -7   3   7     1039.16     1236.31     80.15 o 
  -6   3   7     4699.63     4973.77    299.77 o 
  -5   3   7     6741.93     6388.87    383.21 o 
  -4   3   7     6395.36     6187.47    306.31 o 
  -3   3   7     4221.69     3596.18    216.71 o 
  -2   3   7     2061.45     1762.03    111.70 o 
  -1   3   7       26.72       14.89     15.09 o 
   0   3   7      495.16      446.16     20.94 o 
   1   3   7      573.18      551.44     31.66 o 
   2   3   7     1546.27     1702.19     75.58 o 
   3   3   7     4672.19     5030.57    232.14 o 
   4   3   7     2492.84     2699.93     84.89 o 
   5   3   7      914.90      980.59     60.41 o 
   6   3   7       98.05       91.42     11.77 o 
   7   3   7      111.64      124.57     14.63 o 
   8   3   7      425.64      408.83     20.70 o 
   9   3   7       29.46       48.54     30.52 o 
  10   3   7      246.71      240.37     33.73 o 
  11   3   7      505.36      396.40     52.29 o 
  -8   4   7     1210.02     1034.08     90.28 o 
  -7   4   7     1037.58      901.13     43.96 o 
  -6   4   7       47.45       75.94     19.65 o 
  -5   4   7      986.72      947.92     40.10 o 
  -4   4   7     5193.04     4976.50    221.03 o 
  -3   4   7     9557.54    10669.38    306.23 o 
  -2   4   7    13578.28    14236.32    547.42 o 
  -1   4   7    10268.44    11006.47    426.73 o 
   0   4   7     2656.87     2461.65    118.13 o 
   1   4   7     1200.64     1084.75     60.19 o 
   2   4   7        3.86       11.28      8.28 o 
   3   4   7      442.53      440.14     17.55 o 
   4   4   7     4772.70     5095.40    126.17 o 
   5   4   7     7399.52     7217.78    197.01 o 
   6   4   7     8712.03     8552.67    243.00 o 
   7   4   7     4471.47     4426.18    117.67 o 
   8   4   7     2262.88     2261.09     84.60 o 
   9   4   7      148.32      143.39     42.16 o 
  10   4   7       89.24      101.18     30.36 o 
  11   4   7      304.61      247.93     48.91 o 
  -8   5   7      192.73      225.98     26.65 o 
  -7   5   7      229.90      204.13     21.19 o 
  -6   5   7      314.61      411.51    113.01 o 
  -5   5   7      348.88      264.45     24.43 o 
  -4   5   7      594.37      679.89     55.67 o 
  -3   5   7        5.63        0.00     12.48 o 
  -2   5   7      168.37      114.11      9.06 o 
  -1   5   7     1011.13      813.22     56.52 o 
   0   5   7     2724.42     2401.37     86.34 o 
   1   5   7     7411.80     7453.42    284.63 o 
   2   5   7     7491.09     7929.09    330.74 o 
   3   5   7     2208.73     2098.83     77.80 o 
   4   5   7      107.79      156.84     12.17 o 
   5   5   7      510.70      561.74     33.74 o 
   6   5   7     2689.73     3092.55    135.01 o 
   7   5   7     7833.94     8676.82    343.47 o 
   8   5   7    10079.59    10597.74    386.29 o 
   9   5   7     6260.42     6391.02    227.06 o 
  10   5   7     1740.06     1591.91    116.48 o 
  11   5   7      369.10      327.21     53.97 o 
  -7   6   7     1611.94     1303.53    142.63 o 
  -6   6   7     3561.78     3337.86    297.48 o 
  -5   6   7     4169.81     4025.14    437.17 o 
  -4   6   7     3135.01     3561.25    152.12 o 
  -3   6   7     2811.96     3194.12    153.79 o 
  -2   6   7       17.11       18.55     25.29 o 
  -1   6   7       47.08       49.51      7.78 o 
   0   6   7      783.35      743.16     32.80 o 
   1   6   7     3975.47     3949.41    214.47 o 
   2   6   7     2192.11     2298.40    142.43 o 
   3   6   7      900.99      875.08     40.19 o 
   4   6   7     1968.83     1892.20     80.91 o 
   5   6   7      190.35      237.80     16.89 o 
   6   6   7       32.02       31.24     12.51 o 
   7   6   7       19.88       16.86     19.08 o 
   8   6   7      245.96      292.80     37.10 o 
   9   6   7      153.69      155.15     33.73 o 
  10   6   7      185.67      202.38     37.10 o 
  -7   7   7       20.56       42.16     26.98 o 
  -6   7   7      381.92      494.20     53.97 o 
  -5   7   7     2538.98     3059.04    201.01 o 
  -4   7   7     7249.50     7426.88    413.55 o 
  -3   7   7     8789.62     8299.40    420.91 o 
  -2   7   7     5715.97     5596.13    260.84 o 
  -1   7   7     8599.77     8194.19    404.11 o 
   0   7   7     1738.15     1727.79    231.35 o 
   1   7   7      413.32      409.51     29.73 o 
   2   7   7     2771.37     2532.69     73.66 o 
   3   7   7     6453.49     6702.52    224.45 o 
   4   7   7    10178.43    11191.56    541.17 o 
   5   7   7     7066.43     7521.42    314.38 o 
   6   7   7     6311.29     6788.00    356.93 o 
   7   7   7      958.16      998.98     39.33 o 
   8   7   7      153.94      155.37     43.00 o 
   9   7   7      223.88      170.34     45.54 o 
  10   7   7     1550.47     1105.54    108.02 o 
  -6   8   7       22.93        8.43     26.98 o 
  -5   8   7       15.62       50.59     35.41 o 
  -4   8   7      331.08      286.73     40.48 o 
  -3   8   7     1122.25     1132.39     72.57 o 
  -2   8   7     1974.30     2244.29    116.52 o 
  -1   8   7     4111.55     4710.76    211.43 o 
   0   8   7     1091.97     1146.44     92.82 o 
   1   8   7     1120.27     1219.22     53.10 o 
   2   8   7      372.42      346.45     39.51 o 
   3   8   7      637.74      623.16     42.01 o 
   4   8   7     1839.50     1845.81     69.53 o 
   5   8   7     3616.73     3173.56    132.51 o 
   6   8   7     6206.45     6185.80    176.28 o 
   7   8   7     5257.05     5303.46    158.28 o 
   8   8   7     1698.27     1610.21    143.49 o 
   9   8   7      842.40      861.00     52.45 o 
  -5   9   7     2750.14     2631.62    206.07 o 
  -4   9   7     1660.95     1620.54     87.78 o 
  -3   9   7       55.84       53.96     33.73 o 
  -2   9   7      297.64      281.67     33.73 o 
  -1   9   7     1392.65     1338.53     84.40 o 
   0   9   7     3203.96     3102.50    152.96 o 
   1   9   7     4380.76     4221.27    341.70 o 
   2   9   7     2288.66     2058.59    195.93 o 
   3   9   7      168.61      223.28     25.12 o 
   4   9   7      390.64      389.07     26.11 o 
   5   9   7       15.78       21.88     12.33 o 
   6   9   7        0.02       10.93     11.77 o 
   7   9   7       34.31       49.51     15.64 o 
   8   9   7        1.61       23.99     45.53 o 
  -4  10   7     3066.59     3100.04    212.86 o 
  -3  10   7     3817.35     4186.82    273.83 o 
  -2  10   7     1843.56     2130.60    128.31 o 
  -1  10   7      288.87      389.61     42.17 o 
   0  10   7       85.54       97.81     28.67 o 
   1  10   7      958.02      921.17    150.18 o 
   2  10   7     4817.66     5085.54    334.11 o 
   3  10   7     8538.65     8495.90    505.35 o 
   4  10   7     6062.06     5718.35    469.79 o 
   5  10   7     3196.89     3182.40    246.70 o 
   6  10   7      195.07      279.14     69.15 o 
   7  10   7        8.16        0.00     30.35 o 
  -3  11   7        5.30        1.69     42.16 o 
  -2  11   7      192.16      141.67     35.42 o 
  -1  11   7      729.67      722.06     64.11 o 
   1  11   7      317.87      386.16     36.24 o 
   2  11   7       17.94       25.77     31.20 o 
   3  11   7      290.94      307.55     29.02 o 
   4  11   7     1674.36     1772.92    140.95 o 
   5  11   7     2698.82     3199.77    353.01 o 
   6  11   7     2467.28     2816.26    147.37 o 
   1  12   7      841.38      782.83     62.42 o 
   2  12   7      116.51       81.49     31.18 o 
   1  -9   8       66.52       42.16     37.10 o 
  -3  -8   8     4501.81     3863.33    280.66 o 
  -2  -8   8     3233.99     2813.12    201.06 o 
  -1  -8   8     1858.41     1794.56    131.68 o 
   0  -8   8      432.91      436.87     45.54 o 
   1  -8   8       17.01       40.47     33.73 o 
   2  -8   8        9.78       15.18     23.61 o 
   3  -8   8       92.29      111.30     37.10 o 
   4  -8   8      210.27      301.89     38.79 o 
   5  -8   8      204.09      163.59     33.73 o 
  -3  -7   8      201.35      273.21     32.04 o 
  -2  -7   8     2168.84     2294.82    143.53 o 
  -1  -7   8     4761.77     5387.35    297.70 o 
   1  -7   8     8144.16     8705.53    544.20 o 
   2  -7   8     7092.44     6685.14    418.46 o 
   3  -7   8      507.96      413.28     55.67 o 
   4  -7   8       11.98       23.61     23.61 o 
   5  -7   8      948.57      840.27     62.43 o 
   6  -7   8     1949.56     1627.52    128.31 o 
   7  -7   8     4376.83     4135.30    339.82 o 
  -4  -6   8       44.65       80.94     23.61 o 
  -3  -6   8        2.14        6.75     23.61 o 
  -2  -6   8        4.27        0.00     16.86 o 
  -1  -6   8        8.39        0.00     26.98 o 
   0  -6   8      417.14      403.14     42.17 o 
   1  -6   8        6.79       25.29     20.24 o 
   2  -6   8       65.55       59.02     23.61 o 
   3  -6   8     3337.39     3764.61    142.37 o 
   4  -6   8     2202.60     2598.55     99.64 o 
   5  -6   8      652.46      686.62     62.42 o 
   6  -6   8      270.23      273.23     35.42 o 
   8  -6   8     3046.05     2770.52    211.17 o 
  -5  -5   8     1974.69     2137.49    146.89 o 
  -4  -5   8     3997.25     4416.14    184.29 o 
  -3  -5   8     7186.25     7612.34    713.41 o 
  -2  -5   8     5168.29     5779.78    324.95 o 
  -1  -5   8     1208.39     1279.34     89.45 o 
   0  -5   8     2316.47     2500.03    118.24 o 
   1  -5   8      565.30      525.54     94.47 o 
   2  -5   8     1109.83      965.07    173.83 o 
   3  -5   8     2915.33     3001.33    162.23 o 
   4  -5   8     2163.70     2101.04    126.67 o 
   5  -5   8     1824.40     1556.75    101.31 o 
   6  -5   8       72.42       74.17     21.08 o 
   7  -5   8       18.53       62.39     23.61 o 
   8  -5   8        1.33        0.00     23.61 o 
   9  -5   8       51.76       57.34     37.10 o 
  -5  -4   8      147.22      104.56     21.92 o 
  -4  -4   8      696.35      560.68     73.39 o 
  -3  -4   8     3797.60     3248.65    264.63 o 
  -2  -4   8     6957.14     6367.05    214.38 o 
  -1  -4   8    12636.79    12671.67   1102.56 o 
   0  -4   8    15367.83    16566.61    730.53 o 
   1  -4   8     4738.79     4560.93    279.92 o 
   2  -4   8     1669.14     1814.04    153.66 o 
   3  -4   8      173.91      180.46     32.04 o 
   4  -4   8     4084.68     4536.88    211.45 o 
   5  -4   8    10405.89    11509.30    499.59 o 
   6  -4   8     9745.92    11218.32    526.36 o 
   7  -4   8     3277.76     3335.48    224.77 o 
   8  -4   8     1456.56     1444.82     97.90 o 
   9  -4   8      580.57      460.52     45.55 o 
  -6  -3   8      378.95      386.26     35.42 o 
  -5  -3   8       83.49      118.05     21.92 o 
  -4  -3   8       83.49       77.72     15.50 o 
  -3  -3   8       25.14       58.10     14.16 o 
  -2  -3   8        4.12       39.35     13.72 o 
  -1  -3   8        8.34        7.59     10.73 o 
   0  -3   8      405.27      356.47     21.85 o 
   1  -3   8      742.56      734.01     39.65 o 
   2  -3   8     3503.57     3432.05    351.81 o 
   3  -3   8     1710.72     1537.98     54.93 o 
   4  -3   8      560.73      582.04     47.24 o 
   5  -3   8       89.60       72.52     30.36 o 
   6  -3   8     2142.74     2359.52    118.23 o 
   7  -3   8     3998.03     3965.53    233.37 o 
   8  -3   8     2658.07     2857.49    145.17 o 
   9  -3   8     1866.32     1933.08    151.95 o 
  10  -3   8     2494.04     2708.85    146.93 o 
  -8  -2   8        4.94       52.28     47.22 o 
  -7  -2   8      480.22      463.87     62.41 o 
  -6  -2   8     1799.78     1860.50     92.86 o 
  -5  -2   8     4767.03     4609.68    250.66 o 
  -4  -2   8     9244.95     7859.20    455.86 o 
  -3  -2   8     6326.33     6346.73    335.55 o 
  -2  -2   8     3662.09     3522.85    135.08 o 
  -1  -2   8       70.34       62.75     12.96 o 
   0  -2   8     1137.05     1038.41    103.78 o 
   1  -2   8     3032.15     2853.74    180.31 o 
   2  -2   8     2979.03     3456.98    153.23 o 
   3  -2   8     2582.87     2968.26     85.58 o 
   4  -2   8     2194.46     2344.65     85.62 o 
   5  -2   8      133.07      179.33     33.73 o 
   6  -2   8       20.71       28.67     12.95 o 
   7  -2   8        1.33       35.15     14.96 o 
   8  -2   8       42.54       28.37     21.08 o 
   9  -2   8       22.27       14.24     11.98 o 
  10  -2   8      110.69      119.92     25.45 o 
  -8  -1   8      744.31      710.24     70.86 o 
  -7  -1   8      617.82      674.40     38.57 o 
  -6  -1   8        0.01        1.97      9.18 o 
  -5  -1   8      845.92      983.35     97.86 o 
  -4  -1   8     4673.63     4873.27    267.00 o 
  -3  -1   8     8171.34     8902.16    535.28 o 
  -2  -1   8     8078.72     9453.66    299.71 o 
  -1  -1   8     6950.88     7331.88    444.57 o 
   0  -1   8     8248.36     9664.00    718.02 o 
   1  -1   8     1501.90     1400.81    137.13 o 
   2  -1   8      406.83      423.66     18.35 o 
   3  -1   8     1283.79     1247.73     36.62 o 
   4  -1   8    10635.62    10193.86    368.19 o 
   5  -1   8    10436.49    10239.60    478.56 o 
   6  -1   8     8093.60     7671.52    372.56 o 
   7  -1   8     6427.26     6187.12    224.26 o 
   8  -1   8     3524.55     3763.12    136.35 o 
   9  -1   8       15.59       56.23     20.64 o 
  10  -1   8      541.61      574.10     67.46 o 
  11  -1   8      908.61      739.86     53.99 o 
  -8   0   8      299.74      214.20     47.22 o 
  -7   0   8      168.13      156.26     22.11 o 
  -6   0   8      276.57      289.50     41.32 o 
  -5   0   8       30.11       29.76     11.33 o 
  -4   0   8       17.00       19.93     14.38 o 
  -3   0   8       71.73       90.32     10.62 o 
  -2   0   8      126.59      101.03     17.77 o 
  -1   0   8        3.69       19.42     11.20 o 
   0   0   8     1368.66     1710.00     61.96 o 
   1   0   8     5956.63     6495.25    206.85 o 
   2   0   8     3069.32     3061.78    134.32 o 
   3   0   8     1342.94     1608.01     46.29 o 
   4   0   8       43.94       58.58     10.41 o 
   5   0   8     2839.28     3035.85     84.35 o 
   6   0   8     4321.15     4568.42    174.10 o 
   7   0   8     6739.65     7019.65    258.70 o 
   8   0   8     8341.62     8293.25    289.79 o 
   9   0   8     3086.99     3089.36    234.88 o 
  10   0   8      348.51      298.10     27.55 o 
  11   0   8        0.18       12.32     26.98 o 
  -8   1   8      847.99      661.37     57.36 o 
  -7   1   8     2940.39     2601.39    183.31 o 
  -6   1   8     4291.70     4075.58    223.31 o 
  -5   1   8     6012.61     6199.64    243.26 o 
  -4   1   8     8852.70     8623.00    715.72 o 
  -3   1   8     1040.06      973.69     46.53 o 
  -2   1   8     1204.89     1205.78     33.63 o 
  -1   1   8       76.23      132.98     11.98 o 
   0   1   8     3923.72     3696.82    306.57 o 
   1   1   8     4487.03     4442.82    254.97 o 
   2   1   8     5453.32     5160.97    200.66 o 
   3   1   8      728.62      535.73     24.08 o 
   4   1   8      267.08      319.25     22.95 o 
   5   1   8      641.34      607.45     30.22 o 
   6   1   8       14.65       38.38     28.12 o 
   7   1   8        6.06        5.87      9.92 o 
   8   1   8      612.92      559.80     39.84 o 
   9   1   8      293.01      312.65     73.37 o 
  10   1   8      494.52      531.96     56.51 o 
  11   1   8       84.06       53.49     18.97 o 
  -8   2   8       19.23       44.20     53.12 o 
  -7   2   8      211.31      225.36     23.40 o 
  -6   2   8      485.30      402.50     47.29 o 
  -5   2   8     2533.43     2259.64    157.90 o 
  -4   2   8     4492.17     3692.37    168.08 o 
  -3   2   8     6453.23     6066.34    159.46 o 
  -2   2   8    10458.18    10802.17    396.45 o 
  -1   2   8     5721.33     5933.71    376.32 o 
   0   2   8      296.43      289.47     14.12 o 
   1   2   8     3259.19     3167.09    115.56 o 
   2   2   8     6178.01     6326.82    226.60 o 
   3   2   8     6172.36     6721.83    146.06 o 
   4   2   8    11392.11    12787.16    278.04 o 
   5   2   8    11063.38    12092.05    332.87 o 
   6   2   8     7306.41     7927.81    288.95 o 
   7   2   8     6570.93     6903.63    185.88 o 
   8   2   8       56.73      106.32     24.27 o 
   9   2   8     1077.40     1049.24     79.31 o 
  10   2   8      769.64      710.94     40.09 o 
  11   2   8      945.70      840.25     70.86 o 
  -8   3   8      905.67      772.43     46.12 o 
  -7   3   8      150.47      134.66     35.42 o 
  -6   3   8       14.14        0.00     12.95 o 
  -5   3   8      152.46      116.62     14.12 o 
  -4   3   8      648.83      669.30     51.63 o 
  -3   3   8       91.98       85.87     12.21 o 
  -2   3   8      105.06      123.92     13.39 o 
  -1   3   8      710.36      688.30     21.12 o 
   0   3   8     1510.75     1396.81     75.34 o 
   1   3   8       22.11       26.35      8.28 o 
   2   3   8      219.72      192.89     18.92 o 
   3   3   8        7.70       21.80      9.28 o 
   4   3   8     2503.14     2342.04     65.44 o 
   5   3   8     4918.21     4635.20    109.04 o 
   6   3   8     5078.34     5004.16    249.03 o 
   7   3   8     3753.54     3863.98    123.43 o 
   8   3   8     3155.13     3120.18    114.44 o 
   9   3   8      442.54      458.75     43.01 o 
  10   3   8        3.36        5.45     16.02 o 
  11   3   8      253.40      237.80     48.91 o 
  -8   4   8     2315.06     2435.53    112.73 o 
  -7   4   8     4380.92     4264.67    256.17 o 
  -6   4   8     6255.36     6131.95    309.87 o 
  -5   4   8     5134.21     5285.43    287.71 o 
  -4   4   8     3059.04     2808.41    116.62 o 
  -3   4   8      415.00      409.27     41.10 o 
  -2   4   8      632.16      510.28     23.87 o 
  -1   4   8     3003.73     2742.16    132.89 o 
   0   4   8     3229.47     2841.79    181.57 o 
   1   4   8     1799.79     1662.63     76.93 o 
   2   4   8     2604.78     2409.85    113.20 o 
   3   4   8     2940.00     3341.55    141.32 o 
   4   4   8       90.64       89.51     10.51 o 
   5   4   8        8.34        3.61     10.51 o 
   6   4   8      103.15      132.01     15.39 o 
   7   4   8       58.06       85.04     18.11 o 
   8   4   8      331.98      311.30     19.71 o 
   9   4   8      460.07      447.80     55.66 o 
  10   4   8       23.42        6.75     26.98 o 
  11   4   8        9.21       48.90     43.84 o 
  -7   5   8      114.07      119.87     18.45 o 
  -6   5   8     1093.26     1004.77     81.00 o 
  -5   5   8     3946.10     4122.35    199.52 o 
  -4   5   8     6340.64     7147.42    318.49 o 
  -3   5   8     8339.63     9485.32    343.58 o 
  -2   5   8     3977.62     4409.62    292.68 o 
  -1   5   8        8.40       53.22     13.69 o 
   0   5   8     2770.22     2536.54     66.18 o 
   1   5   8     7408.91     7071.75    314.37 o 
   2   5   8    15738.43    14397.07    765.23 o 
   3   5   8    18914.21    17325.66    626.59 o 
   4   5   8    13851.74    13002.08    418.64 o 
   5   5   8     2746.37     2828.44    100.99 o 
   6   5   8      266.05      263.27     18.38 o 
   7   5   8      233.47      228.64     42.76 o 
   8   5   8      345.64      312.31     31.20 o 
   9   5   8      406.46      488.27     32.05 o 
  10   5   8      907.95     1039.34     77.61 o 
  -7   6   8      221.13      242.86     42.16 o 
  -6   6   8        5.30       10.12     32.04 o 
  -5   6   8        5.00       47.22     32.04 o 
  -4   6   8       34.03        0.00     20.24 o 
  -3   6   8        5.09        0.00     30.35 o 
  -2   6   8      238.37      253.00     62.40 o 
  -1   6   8      481.98      426.85     21.12 o 
   0   6   8       34.55       39.39     12.24 o 
   1   6   8       18.48        8.09     11.47 o 
   2   6   8        9.98       16.19     11.24 o 
   3   6   8      988.13      964.80     71.34 o 
   4   6   8     4236.23     4621.57    200.52 o 
   5   6   8     4370.70     4809.72    134.75 o 
   6   6   8     4347.17     4833.67    154.60 o 
   7   6   8     1617.49     1551.07     61.38 o 
   8   6   8      105.66      104.02     20.79 o 
   9   6   8      304.13      315.52     23.06 o 
  10   6   8      716.56      656.25     59.05 o 
  -6   7   8     4187.04     4285.65    284.02 o 
  -5   7   8     2687.02     2927.37    152.03 o 
  -4   7   8      518.53      492.57     43.86 o 
  -3   7   8      288.73      269.86     43.85 o 
  -2   7   8     2985.62     3511.82    170.69 o 
  -1   7   8     2213.76     2562.43    140.20 o 
   0   7   8     6675.23     6918.24    394.08 o 
   1   7   8     4321.19     3990.18    256.91 o 
   2   7   8      922.75      815.97    165.38 o 
   3   7   8       37.41       47.35     26.14 o 
   4   7   8        4.04       34.85     21.08 o 
   5   7   8      277.13      245.45     25.62 o 
   6   7   8        0.34        6.81     14.01 o 
   7   7   8      207.94      225.90     24.00 o 
   8   7   8        0.09        9.21     19.28 o 
   9   7   8       59.11       74.20     32.04 o 
  -6   8   8     1117.18     1159.25     96.18 o 
  -5   8   8     2705.16     2734.65    180.73 o 
  -4   8   8     3855.54     3891.45    221.45 o 
  -3   8   8     1250.68     1417.67     99.57 o 
  -2   8   8      107.84      104.56     26.98 o 
  -1   8   8      253.06      215.89     32.05 o 
   0   8   8     6118.47     5794.54    486.13 o 
   1   8   8    11684.77    11447.10   1479.74 o 
   2   8   8    10015.90    10675.17    772.95 o 
   3   8   8     6621.35     7086.66    709.99 o 
   4   8   8     2856.96     3117.04    364.99 o 
   5   8   8      999.37     1173.76    170.44 o 
   6   8   8        0.43       25.68     18.22 o 
   7   8   8      539.05      607.45     83.50 o 
   8   8   8      836.27      924.52     43.02 o 
   9   8   8     2431.82     2016.34    173.94 o 
  -5   9   8       58.48       43.85     28.67 o 
  -4   9   8       43.02       75.89     40.47 o 
  -3   9   8        2.12       32.04     37.10 o 
  -2   9   8      207.55      224.31     32.04 o 
  -1   9   8      356.99      396.37     45.54 o 
   0   9   8        5.01       20.81     24.25 o 
   1   9   8      217.50      230.49     40.48 o 
   2   9   8     1170.77     1161.71    144.30 o 
   3   9   8     3379.67     3274.77    261.98 o 
   4   9   8     1646.92     1512.64    144.34 o 
   5   9   8     2332.34     2499.31    170.71 o 
   6   9   8     1421.99     1469.78     95.40 o 
   7   9   8      235.31      241.04     20.71 o 
   8   9   8       22.83        5.06     18.37 o 
  -3  10   8      760.47      725.44     62.42 o 
  -2  10   8     1271.32     1248.84     82.69 o 
  -1  10   8     2418.52     2401.59    140.18 o 
   0  10   8     2259.51     2379.45    135.10 o 
   1  10   8     1050.40      962.80     56.53 o 
   2  10   8       18.27       46.60     25.91 o 
   3  10   8       26.46       33.18     26.20 o 
   4  10   8       49.37       33.40     22.77 o 
   5  10   8      109.59      164.88     23.63 o 
   6  10   8        7.12       51.47     66.61 o 
   7  10   8        3.82       32.12     23.21 o 
  -2  11   8      320.57      379.49     53.97 o 
  -1  11   8     1739.78     2000.34    160.36 o 
   0  11   8     3665.02     4326.52    319.42 o 
   1  11   8     4888.77     4838.69    378.01 o 
   2  11   8     4846.89     4662.98    306.13 o 
   3  11   8     3295.79     3145.80    210.37 o 
   4  11   8     1147.39     1004.33     78.47 o 
   5  11   8        5.70        0.00     37.10 o 
   0  -8   9      473.43      480.73     50.60 o 
   1  -8   9      919.57      772.75     69.18 o 
   3  -8   9      440.72      470.60     53.98 o 
  -3  -7   9     3431.22     2970.48    236.56 o 
  -2  -7   9      876.49      797.69     76.77 o 
  -1  -7   9       82.41      118.05     33.73 o 
   0  -7   9     1232.50     1175.74     56.67 o 
   1  -7   9     2384.58     2783.44    122.44 o 
   2  -7   9     1747.50     1988.63    108.04 o 
   3  -7   9      847.14      792.98     55.68 o 
   4  -7   9      563.70      573.54     60.73 o 
   5  -7   9      340.57      409.85     47.23 o 
   6  -7   9      199.90      256.35     47.22 o 
  -4  -6   9     1683.95     1708.24    131.66 o 
  -3  -6   9     3227.61     3884.49    197.69 o 
  -2  -6   9     6044.93     6606.76    348.70 o 
  -1  -6   9     3526.34     3753.81    214.65 o 
   0  -6   9      896.21      759.28     55.68 o 
   1  -6   9        0.72        0.00     21.92 o 
   2  -6   9     1469.68     1588.35    111.40 o 
   3  -6   9     5914.39     5738.77    289.48 o 
   4  -6   9     3595.87     3637.20    226.49 o 
   5  -6   9     3764.44     3852.02    174.58 o 
   6  -6   9     3507.69     3335.93    270.39 o 
   7  -6   9     2129.69     2112.23    148.58 o 
  -4  -5   9       61.36       15.18     25.30 o 
  -3  -5   9        3.85        5.06     25.29 o 
  -2  -5   9      146.61      141.66     28.67 o 
  -1  -5   9     1037.66     1058.06     69.19 o 
   0  -5   9     1919.71     2225.51    140.15 o 
   1  -5   9        4.20       20.24     28.67 o 
   2  -5   9       89.29      170.33     26.98 o 
   3  -5   9        5.28        0.00     20.24 o 
   4  -5   9      810.66      825.06     60.74 o 
   5  -5   9      150.34      160.21     30.36 o 
   6  -5   9      956.20     1030.28     92.80 o 
   7  -5   9     3225.25     3002.56    211.21 o 
   8  -5   9     3068.35     3010.49    231.45 o 
  -5  -4   9     2247.81     2705.20    150.29 o 
  -4  -4   9     2728.89     2817.70    187.51 o 
  -3  -4   9     1602.84     1779.28    114.79 o 
  -2  -4   9       62.55      143.34     28.67 o 
  -1  -4   9      536.21      501.02     47.23 o 
   0  -4   9     1937.55     2100.75    136.79 o 
   1  -4   9     6842.14     7004.99    322.03 o 
   2  -4   9     2066.52     1727.41    173.24 o 
   3  -4   9      814.64      729.41     97.02 o 
   4  -4   9      764.37      701.07     34.49 o 
   5  -4   9        4.51        8.43     21.92 o 
   6  -4   9       31.27      112.98     33.73 o 
   7  -4   9        5.66       13.49     23.61 o 
   8  -4   9        0.04        0.00     16.57 o 
   9  -4   9       88.16      165.27     40.47 o 
  -5  -3   9      617.65      627.55     42.17 o 
  -4  -3   9     4133.80     3725.28    553.79 o 
  -3  -3   9     4282.92     3937.40    429.61 o 
  -2  -3   9     3239.54     3383.98    165.65 o 
  -1  -3   9     3030.51     3032.18    185.92 o 
   0  -3   9      184.44      236.12     33.73 o 
   1  -3   9      565.16      634.33     50.61 o 
   2  -3   9     2881.54     3153.23    212.96 o 
   3  -3   9     7986.77     9714.14    388.57 o 
   4  -3   9    11611.69    13125.21    403.32 o 
   5  -3   9    10305.68    11479.61    389.88 o 
   6  -3   9     2943.94     2969.34    267.83 o 
   7  -3   9       53.09       39.14     17.26 o 
   8  -3   9       36.57       56.86     18.97 o 
   9  -3   9      642.05      518.21     32.02 o 
  -6  -2   9        4.65        0.00     20.24 o 
  -5  -2   9       43.75       57.34     16.86 o 
  -4  -2   9        1.08        0.00     22.77 o 
  -3  -2   9       52.22       77.14     21.92 o 
  -2  -2   9      784.05      800.66     53.15 o 
  -1  -2   9     1077.17     1071.20    138.39 o 
   0  -2   9      482.84      458.46     83.50 o 
   1  -2   9      583.58      550.00     43.87 o 
   2  -2   9        7.31        7.10     18.55 o 
   3  -2   9      173.54      155.13     16.87 o 
   4  -2   9     2653.02     2419.23    117.45 o 
   5  -2   9     5055.02     5172.02    180.85 o 
   6  -2   9     6874.16     6555.72    281.34 o 
   7  -2   9     4451.48     4737.92    241.89 o 
   8  -2   9     1004.13     1087.99     99.56 o 
   9  -2   9      632.46      688.39     67.48 o 
  10  -2   9        0.43       23.09     24.70 o 
  -6  -1   9     2979.38     3054.59    177.40 o 
  -5  -1   9     2343.11     1965.96    113.85 o 
  -4  -1   9      314.53      306.33     20.69 o 
  -3  -1   9       10.46        0.00     21.08 o 
  -2  -1   9      300.35      253.77     42.17 o 
  -1  -1   9      821.36      878.84    107.15 o 
   0  -1   9     2714.30     3009.95    184.23 o 
   1  -1   9     2578.96     2292.52    126.06 o 
   2  -1   9     4917.99     5171.81    413.22 o 
   3  -1   9     5298.16     5763.78    215.13 o 
   4  -1   9     1214.92     1336.25     48.89 o 
   5  -1   9       34.08       21.18     27.82 o 
   6  -1   9       26.71       21.27     14.30 o 
   7  -1   9        0.83        0.00     17.77 o 
   8  -1   9      266.39      252.99     24.25 o 
   9  -1   9       56.33       75.00     22.56 o 
  10  -1   9        0.06        0.00     21.92 o 
  -7   0   9      705.04      703.49     48.92 o 
  -6   0   9     2747.08     2804.20    125.01 o 
  -5   0   9     5324.13     5470.37    434.11 o 
  -4   0   9     8228.70     8330.45    496.65 o 
  -3   0   9     3248.84     3356.45    245.64 o 
  -2   0   9      760.78      646.19     22.75 o 
  -1   0   9      100.79      118.42     27.52 o 
   0   0   9     1360.36     1345.15    164.85 o 
   1   0   9    11288.55    11737.18    516.96 o 
   2   0   9    13771.15    12196.64    883.35 o 
   3   0   9    14026.97    13220.47    748.47 o 
   4   0   9     9882.81     9462.21    563.74 o 
   5   0   9     2121.92     2196.10    250.85 o 
   6   0   9      153.20      203.15     22.69 o 
   7   0   9       44.55       51.27     20.24 o 
   8   0   9      498.06      635.99     29.75 o 
   9   0   9     2697.54     2836.95    117.24 o 
  10   0   9     2937.93     3095.18    124.80 o 
  -7   1   9      188.74      152.21     22.56 o 
  -6   1   9       65.41       65.77     25.30 o 
  -5   1   9      123.82       95.65     72.52 o 
  -4   1   9       74.31       69.25     17.51 o 
  -3   1   9      184.45      122.75     13.20 o 
  -2   1   9       30.39       22.03      8.39 o 
  -1   1   9        7.52        0.00      9.49 o 
   0   1   9      146.66      115.64      8.02 o 
   1   1   9       12.29       14.28      9.01 o 
   2   1   9      720.41      713.57     25.57 o 
   3   1   9     2443.12     2662.72     71.04 o 
   4   1   9     5587.29     6198.10    183.62 o 
   5   1   9     6314.96     6862.80    353.44 o 
   6   1   9     2703.31     3036.85    134.35 o 
   7   1   9     3702.44     3584.09    136.87 o 
   8   1   9       59.05       40.89     14.16 o 
   9   1   9      176.55      159.57     21.85 o 
  10   1   9     1031.36     1038.14     53.09 o 
  11   1   9      986.73      838.46     50.61 o 
  -7   2   9     3531.24     3470.90    267.85 o 
  -6   2   9     2512.51     2670.37    182.42 o 
  -5   2   9     1188.87     1299.51     70.88 o 
  -4   2   9      141.65      221.16     25.30 o 
  -3   2   9     5084.31     5357.27    375.27 o 
  -2   2   9     4577.84     4764.61    273.58 o 
  -1   2   9    11487.37    11520.90    504.63 o 
   0   2   9     8272.49     7385.47    311.46 o 
   1   2   9     5013.37     5021.13    142.11 o 
   2   2   9      374.28      385.01     28.00 o 
   3   2   9      200.27      154.26     18.99 o 
   4   2   9      541.69      585.18     36.04 o 
   5   2   9      414.93      333.10     30.01 o 
   6   2   9     1669.26     1669.88    187.87 o 
   7   2   9      111.11      165.68     38.79 o 
   8   2   9        0.08        7.39     15.36 o 
   9   2   9        2.31       18.13     17.71 o 
  10   2   9        1.91       26.42     16.59 o 
  11   2   9       53.16        0.00     42.16 o 
  -7   3   9     1510.89     1438.18     75.44 o 
  -6   3   9     2568.11     2420.44    135.13 o 
  -5   3   9     4360.41     4536.07    230.02 o 
  -4   3   9     2453.90     1973.85    323.50 o 
  -3   3   9     1538.01     1376.73    110.44 o 
  -2   3   9      371.64      424.15     29.60 o 
  -1   3   9     2433.42     2329.55     78.54 o 
   0   3   9    10338.48     9961.73    256.48 o 
   1   3   9    14104.17    14622.38    557.28 o 
   2   3   9     9177.85    10313.48    356.16 o 
   3   3   9     6579.77     7095.11    246.04 o 
   4   3   9     3410.51     3880.56    127.18 o 
   5   3   9      158.37      194.84     14.23 o 
   6   3   9        2.25       16.69     25.80 o 
   7   3   9      489.47      487.86     35.25 o 
   8   3   9     6118.03     5711.25    205.59 o 
   9   3   9     1959.02     1694.50     72.05 o 
  10   3   9     2370.49     2160.76    135.10 o 
  11   3   9     1401.56     1243.82    113.07 o 
  -7   4   9      234.85      170.92     23.76 o 
  -6   4   9      404.58      438.55     52.29 o 
  -5   4   9      190.12      256.35     35.42 o 
  -4   4   9       36.04       25.51     14.10 o 
  -3   4   9       35.05       60.57     13.08 o 
  -2   4   9      771.38      762.43     72.32 o 
  -1   4   9      792.48      754.76     58.35 o 
   0   4   9       38.40       51.51      9.52 o 
   1   4   9     2672.53     2576.46     84.99 o 
   2   4   9     1345.77     1233.47     71.69 o 
   3   4   9     4176.64     3617.86    162.58 o 
   4   4   9     5204.53     4718.75    254.97 o 
   5   4   9     4190.50     4077.34    114.26 o 
   6   4   9     2251.85     2190.86     97.53 o 
   7   4   9      936.76      971.31     70.24 o 
   8   4   9       13.97       50.36     14.92 o 
   9   4   9      984.48     1170.84     51.85 o 
  10   4   9     1837.16     1981.75    247.32 o 
  -7   5   9     1092.48      836.94     80.99 o 
  -6   5   9      221.30      229.37     42.16 o 
  -5   5   9      124.05       91.07     25.30 o 
  -4   5   9     1339.55     1039.72     75.95 o 
  -3   5   9     5487.32     5308.75    402.09 o 
  -2   5   9     7281.76     7617.71    778.31 o 
  -1   5   9     5026.66     5002.50    295.60 o 
   0   5   9     1828.25     1774.14     69.72 o 
   1   5   9      336.52      411.15     38.46 o 
   2   5   9      698.83      636.83     54.66 o 
   3   5   9        2.23       16.36     12.96 o 
   4   5   9      937.00      995.02    118.13 o 
   5   5   9     1170.18     1290.29     77.64 o 
   6   5   9     2282.30     2508.74    218.75 o 
   7   5   9      833.94      799.46     46.40 o 
   8   5   9       20.99       16.34     18.09 o 
   9   5   9        7.48       14.90     17.41 o 
  10   5   9        3.54        0.00     30.35 o 
  -6   6   9     2964.32     3042.46    201.03 o 
  -5   6   9     1631.91     1796.08    116.48 o 
  -4   6   9      543.85      683.20     50.61 o 
  -3   6   9      189.24      231.05     32.04 o 
  -2   6   9      794.65      843.96     43.95 o 
  -1   6   9     4036.44     3860.29    387.35 o 
   0   6   9     7790.94     7182.90    366.62 o 
   1   6   9    12507.91    11331.53   1895.44 o 
   2   6   9    14239.25    13494.93   2119.76 o 
   3   6   9     6651.35     5694.43    761.97 o 
   4   6   9      215.19      160.84     65.78 o 
   5   6   9     1240.50     1195.62     56.54 o 
   6   6   9     5077.40     5072.63    336.79 o 
   7   6   9     6522.12     6922.46    554.73 o 
   8   6   9     4626.68     5100.65    188.02 o 
   9   6   9     2724.16     3199.30    255.06 o 
  10   6   9      526.79      533.04     55.67 o 
  -6   7   9       44.30       77.57     30.35 o 
  -5   7   9       19.47       26.98     37.10 o 
  -4   7   9        2.67        0.00     35.41 o 
  -3   7   9        2.04        0.00     32.04 o 
  -2   7   9       46.15       82.63     25.30 o 
  -1   7   9       40.00        6.75     21.92 o 
   0   7   9      344.83      290.24     14.32 o 
   1   7   9      860.51      829.40     48.34 o 
   2   7   9     2616.85     2770.10    315.96 o 
   3   7   9     6109.80     6162.03    564.10 o 
   4   7   9     3504.48     3470.36    351.65 o 
   5   7   9     1830.57     1871.44    227.95 o 
   6   7   9      263.11      334.28     25.87 o 
   7   7   9      195.66      211.37     32.89 o 
   8   7   9      890.58      898.73     47.00 o 
   9   7   9     2613.55     2479.38    173.96 o 
  -5   8   9     1625.38     1839.84    129.97 o 
  -4   8   9     3751.00     4381.01    255.22 o 
  -3   8   9     4981.67     5949.66    333.26 o 
  -2   8   9     2744.90     2956.40    148.66 o 
  -1   8   9     1971.75     2136.04    114.82 o 
   0   8   9     1442.60     1270.04     57.81 o 
   1   8   9      141.35       90.99     29.51 o 
   2   8   9      857.62      740.05     54.84 o 
   3   8   9      718.97      552.77    105.45 o 
   4   8   9     1219.82     1135.45    174.68 o 
   5   8   9      585.18      599.19     64.10 o 
   6   8   9        2.75        0.00     18.45 o 
   7   8   9       10.60        0.00     22.15 o 
   8   8   9      134.25      140.88     27.83 o 
  -4   9   9       17.31       20.24     40.47 o 
  -3   9   9     1464.35     1470.08    101.27 o 
  -2   9   9     2050.38     2012.67    145.21 o 
  -1   9   9     4578.64     4564.81    240.16 o 
   0   9   9     6917.25     6499.36    779.24 o 
   1   9   9     5365.92     5632.95    576.24 o 
   2   9   9      962.71     1108.46    242.14 o 
   3   9   9      198.80      287.49     31.61 o 
   4   9   9      244.21      321.65     49.75 o 
   5   9   9     1814.53     2018.03    215.25 o 
   6   9   9     3955.63     3942.69    158.11 o 
   7   9   9     3501.57     3158.85    167.17 o 
   8   9   9     2597.00     2183.69    175.64 o 
  -3  10   9        0.02        0.00     30.35 o 
  -2  10   9       30.29       10.12     28.67 o 
  -1  10   9      187.22      116.37     42.16 o 
   0  10   9      189.82      224.30     43.85 o 
   1  10   9      511.38      442.91     38.11 o 
   2  10   9     3471.78     3243.84    176.60 o 
   3  10   9     2157.57     1850.49    268.49 o 
   4  10   9     1631.64     1524.48    181.46 o 
   5  10   9      597.95      480.38     37.22 o 
   6  10   9       61.92       74.62     27.44 o 
   0  11   9       65.36      121.42     35.41 o 
   1  11   9       19.23       14.33     20.27 o 
   2  11   9      311.55      276.35     33.33 o 
   3  11   9      570.22      628.38     60.73 o 
   4  11   9      792.04      811.50     56.93 o 
  -1  -7  10        4.16        7.59     16.69 o 
   0  -7  10       47.94       42.21     24.45 o 
   1  -7  10      225.88      196.05     26.98 o 
   2  -7  10       13.00       19.28     26.15 o 
   3  -7  10      330.34      268.25     30.25 o 
   4  -7  10      989.15     1062.98     87.74 o 
  -3  -6  10        3.48        0.00     20.24 o 
  -2  -6  10      337.19      310.34     42.17 o 
  -1  -6  10     1483.80     1547.74    114.77 o 
   0  -6  10     2901.96     3353.34    201.03 o 
   1  -6  10     4708.18     5271.71    224.94 o 
   2  -6  10     3234.80     3842.43    221.35 o 
   3  -6  10      529.38      651.13     50.61 o 
   4  -6  10        2.75        0.00     26.98 o 
   5  -6  10      269.37      276.48     30.25 o 
  -4  -5  10     1870.16     1986.96    165.44 o 
  -3  -5  10     1509.31     1554.51    113.09 o 
  -2  -5  10      281.79      276.60     35.42 o 
  -1  -5  10      231.26      258.04     32.04 o 
   0  -5  10     1189.08     1115.51     92.82 o 
   1  -5  10     2007.90     1940.12    123.26 o 
   2  -5  10     7300.71     7575.80    316.86 o 
   3  -5  10     7862.71     8388.54    394.93 o 
   4  -5  10     4745.31     4905.28    316.31 o 
   5  -5  10     1796.24     2064.69    141.81 o 
   6  -5  10      221.38      273.22     38.79 o 
   7  -5  10      261.79      297.79     47.22 o 
  -4  -4  10      189.19      150.10     25.30 o 
  -3  -4  10      193.06      185.52     32.04 o 
  -2  -4  10        1.39       38.78     26.98 o 
  -1  -4  10      377.59      521.20     43.85 o 
   0  -4  10        3.60        0.00     20.24 o 
   1  -4  10       59.63       57.34     30.35 o 
   2  -4  10       69.48       64.08     32.04 o 
   3  -4  10     1338.74     1456.97    161.19 o 
   4  -4  10     3362.15     3533.37    122.29 o 
   5  -4  10     1684.24     1904.98     84.41 o 
   6  -4  10     2167.75     2228.30    189.13 o 
   7  -4  10      503.76      470.29     32.39 o 
   8  -4  10        7.22       10.38     13.84 o 
  -5  -3  10       79.59       97.81     26.98 o 
  -4  -3  10       69.15       55.65     26.98 o 
  -3  -3  10     1622.44     1900.80     92.85 o 
  -2  -3  10     5111.52     5755.08    252.13 o 
  -1  -3  10     2810.03     3086.96    179.10 o 
   0  -3  10     7541.72     8231.35    396.73 o 
   1  -3  10     2696.92     2556.39    140.24 o 
   2  -3  10       14.36        7.15      6.57 o 
   3  -3  10        2.18       18.82      9.19 o 
   4  -3  10       18.49       31.13     12.33 o 
   5  -3  10      380.40      258.07     38.80 o 
   6  -3  10        8.92       24.27     13.72 o 
   7  -3  10       43.49       48.59     16.43 o 
   8  -3  10       73.72       66.46     20.17 o 
   9  -3  10       66.21       62.24     26.15 o 
  -5  -2  10     1730.42     1546.31    106.35 o 
  -4  -2  10     1802.92     1750.74     89.48 o 
  -3  -2  10      255.12      227.69     25.30 o 
  -2  -2  10       81.81       99.50     26.98 o 
  -1  -2  10      992.45     1020.95     57.38 o 
   0  -2  10     8684.73     9995.25    483.72 o 
   1  -2  10     8235.48     9205.50    414.04 o 
   2  -2  10    10264.91    11171.12   1029.05 o 
   3  -2  10     6746.89     7285.74    508.47 o 
   4  -2  10     3256.25     3338.27    171.57 o 
   5  -2  10      316.04      331.72     49.76 o 
   6  -2  10      858.61      904.57     45.15 o 
   7  -2  10     3407.60     3274.05    124.85 o 
   8  -2  10     3721.78     3327.23    327.07 o 
   9  -2  10     4247.49     4033.24    194.42 o 
  -6  -1  10      192.35      232.74     32.04 o 
  -5  -1  10       57.58       86.00     26.98 o 
  -4  -1  10      187.34      244.54     28.67 o 
  -3  -1  10       84.92       70.83     20.24 o 
  -2  -1  10       10.49       43.84     25.29 o 
  -1  -1  10      165.93      185.52     30.36 o 
   0  -1  10       22.87       45.53     21.92 o 
   1  -1  10      202.14      186.91     36.26 o 
   2  -1  10     1895.18     1704.27    152.00 o 
   3  -1  10     2988.90     2738.78    396.37 o 
   4  -1  10     3454.86     3255.08    248.54 o 
   5  -1  10     1964.23     1875.21    150.30 o 
   6  -1  10      892.32      956.23     42.95 o 
   7  -1  10       17.37       30.09     36.26 o 
   8  -1  10      831.87      925.68     42.34 o 
   9  -1  10     1329.48     1534.09     62.71 o 
  10  -1  10     3808.43     3988.52    189.10 o 
  -6   0  10      173.71      158.53     30.36 o 
  -5   0  10      350.78      300.23     32.05 o 
  -4   0  10     3812.95     3648.41    214.71 o 
  -3   0  10     5376.22     4794.11    539.98 o 
  -2   0  10     8870.64     8938.53    449.82 o 
  -1   0  10     5527.68     5712.79    339.55 o 
   0   0  10     1360.63     1333.62     81.03 o 
   1   0  10       13.66       24.73     10.56 o 
   2   0  10      105.75      106.83     13.84 o 
   3   0  10        8.54       19.09     13.23 o 
   4   0  10      507.40      577.96     36.37 o 
   5   0  10     1527.25     1483.97     69.22 o 
   6   0  10      691.29      642.05     35.73 o 
   7   0  10      181.60      172.66     32.04 o 
   8   0  10       90.65       74.84     18.64 o 
   9   0  10      111.49       80.43     23.23 o 
  10   0  10       27.09       16.86     20.24 o 
  -6   1  10     1439.49     1601.71     91.14 o 
  -5   1  10     1200.49     1285.96     79.32 o 
  -4   1  10       47.73       80.94     26.98 o 
  -3   1  10     1678.63     1647.26    239.74 o 
  -2   1  10     3614.74     3714.68    446.40 o 
  -1   1  10     7527.16     7850.26    669.18 o 
   0   1  10    11999.39    11979.42    967.96 o 
   1   1  10    10748.54     9393.33   1354.19 o 
   2   1  10     3958.55     3526.81    276.51 o 
   3   1  10     1355.27     1027.33    108.04 o 
   4   1  10      205.15      207.71     45.54 o 
   5   1  10     2705.88     2738.27     92.32 o 
   6   1  10     7693.17     8200.55    516.41 o 
   7   1  10     4817.27     5036.23    313.87 o 
   8   1  10     5430.49     6110.57    235.85 o 
   9   1  10     1777.57     2070.47    109.73 o 
  10   1  10      510.31      500.56     36.06 o 
  -6   2  10        7.76       64.08     28.67 o 
  -5   2  10      238.37      254.67     28.67 o 
  -4   2  10       73.27       68.54     14.87 o 
  -3   2  10        0.04        0.00     14.03 o 
  -2   2  10       59.32       47.53     16.86 o 
  -1   2  10        1.37       20.67      9.99 o 
   0   2  10       89.49       95.22      9.35 o 
   1   2  10      540.77      531.07     30.70 o 
   2   2  10      766.67      751.44     56.74 o 
   3   2  10     2002.88     2012.87     64.62 o 
   4   2  10     2683.17     2905.97    199.41 o 
   5   2  10     1191.25     1069.22    172.16 o 
   6   2  10      382.32      334.67     29.82 o 
   7   2  10      238.77      226.64     42.16 o 
   8   2  10     5556.39     4935.14    456.15 o 
   9   2  10     4106.60     3713.76    180.06 o 
  10   2  10     2440.62     2312.90    103.03 o 
  -6   3  10       55.90      141.65     33.73 o 
  -5   3  10      797.50      993.74     64.11 o 
  -4   3  10     4679.09     5337.14    282.50 o 
  -3   3  10     6248.83     5754.94    674.14 o 
  -2   3  10     5939.78     5484.18    378.80 o 
  -1   3  10     4512.45     4061.87    199.95 o 
   0   3  10      656.63      591.81     36.90 o 
   1   3  10       55.96       52.43     10.33 o 
   2   3  10     3202.79     2971.94    200.95 o 
   3   3  10     1535.17     1397.94     60.11 o 
   4   3  10      204.59      151.56     23.05 o 
   5   3  10       26.84       27.58     13.37 o 
   6   3  10        1.68        1.45     42.16 o 
   7   3  10      225.45      210.03     37.10 o 
   8   3  10      102.66      124.37     20.17 o 
   9   3  10      137.64      185.97     52.28 o 
  10   3  10       41.24       21.92     20.27 o 
  -6   4  10      815.03      632.67     53.99 o 
  -5   4  10      220.41      242.86     37.10 o 
  -4   4  10      687.87      684.95     55.67 o 
  -3   4  10     2109.56     1510.57    200.41 o 
  -2   4  10     6091.18     5514.28    379.08 o 
  -1   4  10    10997.35    10722.44    754.58 o 
   0   4  10    10445.40    10393.74    787.22 o 
   1   4  10     6326.75     6336.63    252.17 o 
   2   4  10     1742.81     1769.05    133.18 o 
   3   4  10       27.81       22.55     18.03 o 
   4   4  10     5073.01     5655.55    306.69 o 
   5   4  10     9570.29     9915.30    974.09 o 
   6   4  10     5279.63     5301.50    459.59 o 
   7   4  10     5091.88     5035.81    313.91 o 
   8   4  10     2650.82     2461.80    113.18 o 
   9   4  10      972.34      812.08     71.71 o 
  10   4  10      475.62      349.36     27.32 o 
  -6   5  10      166.76      199.00     32.04 o 
  -5   5  10       21.82       59.02     33.73 o 
  -4   5  10        6.31        0.00     30.35 o 
  -3   5  10      160.95      158.95     92.76 o 
  -2   5  10        1.83       26.91     11.82 o 
  -1   5  10      178.41      138.79     12.44 o 
   0   5  10     1277.61     1041.66     58.47 o 
   1   5  10     1908.11     1594.52    143.77 o 
   2   5  10     1899.39     1648.68    293.85 o 
   3   5  10     4568.57     4325.18    537.29 o 
   4   5  10     1024.09      964.09    148.51 o 
   5   5  10      203.00      212.98     43.01 o 
   6   5  10     2390.32     2374.05    163.00 o 
   7   5  10     5130.12     5538.67    442.50 o 
   8   5  10     4032.55     4267.96    224.86 o 
   9   5  10     3097.69     3574.04    152.04 o 
  10   5  10     2421.10     2661.39    172.25 o 
  -5   6  10     1895.69     1806.42    118.18 o 
  -4   6  10     3881.07     3671.67    197.78 o 
  -3   6  10     4762.52     5135.78    260.51 o 
  -2   6  10     3020.85     3361.04    153.77 o 
  -1   6  10     1347.44     1406.71    113.09 o 
   0   6  10        5.48        4.13     16.51 o 
   1   6  10      448.47      609.99     71.81 o 
   2   6  10      999.50     1255.93    156.10 o 
   3   6  10     1555.80     1633.48    248.17 o 
   4   6  10      474.10      570.98     33.98 o 
   5   6  10       58.16       37.81     29.51 o 
   6   6  10      109.00       79.59     23.91 o 
   7   6  10       13.00       19.66     18.97 o 
   8   6  10        0.60        8.70     18.45 o 
   9   6  10       25.61       14.11     35.41 o 
  -5   7  10      745.65      799.66     69.17 o 
  -4   7  10     1788.08     2246.93    150.25 o 
  -3   7  10     3457.04     4084.80    223.08 o 
  -2   7  10     5312.25     5902.53    331.68 o 
  -1   7  10     5046.89     5149.11    294.43 o 
   0   7  10     2815.74     2388.46    294.84 o 
   1   7  10     1283.57     1048.39    118.99 o 
   2   7  10        3.20        8.97     14.87 o 
   3   7  10     2098.30     2254.56    121.59 o 
   4   7  10     5322.15     5009.80    392.68 o 
   5   7  10     7177.83     7246.14    730.35 o 
   6   7  10     6123.48     6606.84    483.39 o 
   7   7  10     4408.80     5111.51    290.01 o 
   8   7  10     2044.43     2178.47    122.41 o 
   9   7  10      110.28      188.88     38.79 o 
  -4   8  10      124.07       82.63     30.36 o 
  -3   8  10       58.02       21.92     26.98 o 
  -2   8  10        6.97       47.22     37.10 o 
  -1   8  10      213.84      185.52     32.04 o 
   0   8  10      604.74      548.10     98.69 o 
   1   8  10     1072.48     1096.65     60.75 o 
   2   8  10      535.92      664.67     39.95 o 
   3   8  10       49.49       60.18     21.19 o 
   4   8  10      368.66      366.39     37.95 o 
   5   8  10      717.99      620.82     39.95 o 
   6   8  10     2211.58     2101.16    151.98 o 
   7   8  10     2405.50     2167.29    174.79 o 
   8   8  10     3724.51     3470.04    256.88 o 
  -3   9  10     1440.50     1473.39    123.20 o 
  -2   9  10       66.42      106.24     32.04 o 
  -1   9  10        0.61       33.73     38.78 o 
   0   9  10     1258.85     1201.60     72.57 o 
   1   9  10     2253.04     1919.16    151.99 o 
   2   9  10      339.37      318.38     46.38 o 
   3   9  10      442.16      378.17     30.40 o 
   4   9  10      525.81      437.94     35.17 o 
   5   9  10       15.56       12.59     17.77 o 
   6   9  10       11.39       10.43     19.45 o 
   7   9  10        0.06        0.00     21.46 o 
  -1  10  10     2501.81     2779.78    192.52 o 
   0  10  10      415.42      506.02     48.91 o 
   1  10  10      603.42      666.75     79.29 o 
   2  10  10     2650.10     2642.48    216.20 o 
   3  10  10     2749.91     3062.93    183.27 o 
   4  10  10     4059.90     4183.84    491.92 o 
   5  10  10     3226.57     3434.96    238.22 o 
   0  -6  11        0.16       47.22     37.10 o 
   1  -6  11       90.43       70.83     28.67 o 
   2  -6  11     1463.51     1422.79    102.95 o 
   3  -6  11     1558.72     1625.41    123.21 o 
   4  -6  11      905.53      978.57     84.36 o 
  -2  -5  11     2566.43     2823.79    222.93 o 
  -1  -5  11     1292.09     1436.16    140.07 o 
   0  -5  11      711.94      868.82     65.79 o 
   1  -5  11      406.12      423.37     47.23 o 
   2  -5  11        3.49        0.00     23.61 o 
   3  -5  11      383.89      450.35     45.54 o 
   4  -5  11     1080.26     1120.45     91.12 o 
   5  -5  11     1044.02     1063.04     79.31 o 
   6  -5  11      645.78      605.61     59.04 o 
  -3  -4  11      395.99      401.43     52.29 o 
  -2  -4  11     3415.65     3518.27    265.31 o 
  -1  -4  11     5211.37     5527.27    247.01 o 
   0  -4  11     5233.56     5145.30    307.94 o 
   1  -4  11     3471.66     3635.42    157.18 o 
   2  -4  11     2923.75     2853.59    155.44 o 
   3  -4  11      301.65      330.58     45.54 o 
   4  -4  11      106.51       80.95     28.67 o 
   5  -4  11     1342.59     1524.01    101.26 o 
   6  -4  11     1843.29     2015.72    155.31 o 
   7  -4  11     4174.02     4483.13    324.57 o 
  -4  -3  11        2.97        0.00     26.98 o 
  -3  -3  11        0.09        3.37     20.24 o 
  -2  -3  11       16.35        0.00     20.24 o 
  -1  -3  11       72.01       82.63     25.30 o 
   0  -3  11      855.15      853.76     64.12 o 
   1  -3  11      115.96      161.90     33.73 o 
   2  -3  11      739.62      968.42     64.11 o 
   3  -3  11     2205.39     2104.27    141.86 o 
   4  -3  11     1482.75     1360.50     96.21 o 
   5  -3  11      191.73      134.68     17.35 o 
   6  -3  11       45.12       25.63     14.33 o 
   7  -3  11     1127.25      928.96     47.44 o 
   8  -3  11     2194.21     1936.16     92.77 o 
  -5  -2  11     2029.69     2167.79    165.45 o 
  -4  -2  11     3219.51     3502.59    231.48 o 
  -3  -2  11     4289.52     4996.61    312.82 o 
  -2  -2  11     2648.09     2709.54    177.37 o 
  -1  -2  11     1253.39     1210.10     91.14 o 
   0  -2  11     1356.30     1360.44     82.71 o 
   1  -2  11      924.20      896.01     75.93 o 
   2  -2  11     3034.40     3136.49    170.68 o 
   3  -2  11     1938.72     1578.16    149.44 o 
   4  -2  11     1468.43     1312.68     64.65 o 
   5  -2  11      645.93      732.73     53.99 o 
   6  -2  11       54.77       41.45     15.23 o 
   7  -2  11      168.66      134.55     17.77 o 
   8  -2  11       53.75       87.21     20.17 o 
   9  -2  11       57.27       42.00     18.97 o 
  -5  -1  11       19.16       15.18     20.24 o 
  -4  -1  11      758.94      752.45     53.99 o 
  -3  -1  11     3017.08     3103.82    209.51 o 
  -2  -1  11     4907.19     5449.60    257.17 o 
  -1  -1  11     8749.69     9872.48    553.09 o 
   0  -1  11     8609.17     9828.88    509.00 o 
   1  -1  11     1694.07     1901.11     99.61 o 
   2  -1  11      368.53      353.07     52.29 o 
   3  -1  11     1161.58     1138.58    114.77 o 
   4  -1  11     3185.88     3091.99    360.85 o 
   5  -1  11     3815.22     3678.39    451.44 o 
   6  -1  11     4266.31     3854.01    184.34 o 
   7  -1  11     2484.52     2396.46     98.93 o 
   8  -1  11     1565.39     1444.65     68.00 o 
   9  -1  11      792.87      712.73     45.36 o 
  -5   0  11       44.91       82.63     23.61 o 
  -4   0  11      234.06      264.79     35.42 o 
  -3   0  11       40.25       57.34     30.35 o 
  -2   0  11       24.20        0.00     18.55 o 
  -1   0  11       28.00        8.43     30.35 o 
   0   0  11      509.17      440.29     48.92 o 
   1   0  11     1718.31     1339.94    154.49 o 
   2   0  11     1649.88     1340.45    129.16 o 
   3   0  11      746.18      709.52     92.80 o 
   4   0  11       28.56       12.11     12.95 o 
   5   0  11      409.51      460.38     26.34 o 
   6   0  11     1202.79     1227.47    170.46 o 
   7   0  11     1672.27     1808.99     88.63 o 
   8   0  11     1981.08     2409.09    200.08 o 
   9   0  11     2209.61     2456.02    109.36 o 
  -5   1  11     4478.26     3752.14    257.02 o 
  -4   1  11     4632.66     4569.89    295.98 o 
  -3   1  11     3556.02     3744.05    262.00 o 
  -2   1  11     2312.42     2697.37    135.12 o 
  -1   1  11        0.74       10.79     23.61 o 
   0   1  11     1323.77     1536.77     60.00 o 
   1   1  11     2623.05     2818.18    206.73 o 
   2   1  11     2400.90     2418.14    305.78 o 
   3   1  11     1710.09     1776.57    175.60 o 
   4   1  11     1779.68     1753.72     70.57 o 
   5   1  11      665.90      626.70    103.76 o 
   6   1  11        0.84        1.81     15.57 o 
   7   1  11      225.01      227.43     26.81 o 
   8   1  11       60.22       66.61     29.51 o 
   9   1  11       32.13        0.00     22.66 o 
  -5   2  11       35.32       18.55     32.04 o 
  -4   2  11     1584.91     1772.41    123.22 o 
  -3   2  11     4460.54     5060.51    299.37 o 
  -2   2  11     6219.80     5770.98    841.74 o 
  -1   2  11     6731.59     6285.78    493.96 o 
   0   2  11     4975.35     4681.60    221.73 o 
   1   2  11     1690.08     1519.08     77.88 o 
   2   2  11       11.44       37.69     18.55 o 
   3   2  11     1283.74     1101.09     50.79 o 
   4   2  11     5787.97     5974.86    536.87 o 
   5   2  11     9145.92     9116.92    483.79 o 
   6   2  11     8694.49     9466.37    620.95 o 
   7   2  11     2769.83     3045.14    293.12 o 
   8   2  11      674.36      598.25     38.17 o 
   9   2  11       13.84       46.06     20.64 o 
  10   2  11      459.28      435.11     66.63 o 
  -5   3  11      213.39      153.47     28.67 o 
  -4   3  11        0.31        1.69     30.35 o 
  -3   3  11       23.55       42.16     21.92 o 
  -2   3  11      184.53      163.53     26.14 o 
  -1   3  11     1210.34     1290.49    154.43 o 
   0   3  11     1772.91     1933.30    250.74 o 
   1   3  11      931.54      893.41     86.08 o 
   2   3  11       70.34       46.38     15.70 o 
   3   3  11       66.29       60.22     11.96 o 
   4   3  11      496.10      444.37     28.46 o 
   5   3  11     1488.23     1378.12    114.79 o 
   6   3  11     1032.06      867.17    116.44 o 
   7   3  11     6659.46     6454.50    571.67 o 
   8   3  11     5131.52     4376.41    456.80 o 
   9   3  11     1745.40     1674.67    206.79 o 
  10   3  11      301.79      252.16     31.18 o 
  -5   4  11     3128.05     3818.23    204.43 o 
  -4   4  11     3081.20     3527.84    182.47 o 
  -3   4  11      810.48      658.01     53.99 o 
  -2   4  11      256.55      197.29     60.72 o 
  -1   4  11       58.73       26.41     14.97 o 
   0   4  11      654.00      548.90     43.51 o 
   1   4  11     3348.62     2800.70    197.53 o 
   2   4  11     5783.11     5496.28    454.73 o 
   3   4  11     3777.05     3364.11    174.73 o 
   4   4  11     2812.18     2560.70    204.46 o 
   5   4  11     1614.85     1497.48    144.34 o 
   6   4  11       89.89      111.91     19.64 o 
   7   4  11       27.27        7.56     18.22 o 
   8   4  11       40.30       34.51     16.57 o 
   9   4  11       27.82        0.00     17.77 o 
  -5   5  11     1379.88     1171.25     82.70 o 
  -4   5  11     4166.01     4248.61    275.58 o 
  -3   5  11     4608.40     4546.26    238.48 o 
  -2   5  11     5104.32     5463.70    319.80 o 
  -1   5  11     2829.42     2959.69    470.61 o 
   0   5  11      213.39      166.14     22.88 o 
   1   5  11      807.02      739.31     48.55 o 
   2   5  11     2394.05     2440.52     87.84 o 
   3   5  11     5895.60     6154.91    899.25 o 
   4   5  11     8453.62     8272.24    430.90 o 
   5   5  11     6697.59     6556.17    607.36 o 
   6   5  11     2204.38     1996.12    158.75 o 
   7   5  11      748.11      605.74     43.87 o 
   8   5  11      154.56      155.06     22.98 o 
   9   5  11      804.87      741.40     44.54 o 
  -4   6  11        0.64        5.06     37.10 o 
  -3   6  11        0.90        3.37     25.29 o 
  -2   6  11       29.91       33.73     25.29 o 
  -1   6  11       13.95       57.33     25.29 o 
   0   6  11      237.09      246.81     58.19 o 
   1   6  11       64.03       85.64     23.54 o 
   2   6  11       73.37       65.05     28.67 o 
   3   6  11       31.49       16.36     36.26 o 
   4   6  11     1187.79     1016.52    152.74 o 
   5   6  11     2409.49     2616.58    148.64 o 
   6   6  11     3097.59     3382.14    354.84 o 
   7   6  11     2711.41     2980.43    103.73 o 
   8   6  11     1407.71     1685.55     76.35 o 
   9   6  11      657.69      732.22    136.64 o 
  -4   7  11      336.48      362.63     50.60 o 
  -3   7  11       20.62       21.92     37.10 o 
  -2   7  11      476.14      598.82     57.35 o 
  -1   7  11     1951.75     2124.05    138.45 o 
   0   7  11     3602.23     4099.05    212.98 o 
   1   7  11     3735.98     3930.75    237.52 o 
   2   7  11     2774.93     2885.24    418.14 o 
   3   7  11     1357.37     1434.99    234.61 o 
   4   7  11       48.51       43.42     27.82 o 
   5   7  11       23.15       19.66     45.53 o 
   6   7  11        0.46       43.84     32.04 o 
   7   7  11      110.79       81.09     28.67 o 
   8   7  11        1.33        0.00     21.46 o 
  -3   8  11     1239.65     1289.28    101.25 o 
  -2   8  11      574.60      526.31     59.04 o 
  -1   8  11       73.89       67.45     28.67 o 
   0   8  11      361.73      347.46     47.23 o 
   1   8  11     1109.73     1045.37    102.94 o 
   2   8  11     3210.08     3273.14    322.75 o 
   3   8  11     5590.31     5498.41    224.53 o 
   4   8  11     4673.30     4391.17    471.04 o 
   5   8  11     1773.15     1851.24    243.94 o 
   6   8  11      309.83      382.09     37.95 o 
   7   8  11       10.30       66.06     26.73 o 
  -2   9  11       13.72        0.00     43.84 o 
  -1   9  11      223.57      217.56     38.79 o 
   0   9  11      539.22      782.70     70.85 o 
   1   9  11       79.94      102.54     78.42 o 
   2   9  11      110.65       76.38     53.97 o 
   3   9  11      668.77      740.61    117.25 o 
   4   9  11     1944.36     2135.45    272.66 o 
   5   9  11     2444.43     2319.24    152.84 o 
   6   9  11     2172.05     1771.48    143.52 o 
   0  10  11     3003.95     2614.97    194.26 o 
   1  10  11      843.06      721.80     55.68 o 
   2  10  11      205.04      193.90     33.97 o 
   3  10  11      330.38      274.18     59.88 o 
   4  10  11       24.14       20.33     32.04 o 
   0  -5  12        9.67       38.79     28.67 o 
   1  -5  12      251.13      296.83     40.48 o 
   2  -5  12      950.01      855.43     72.55 o 
   3  -5  12      335.77      252.99     47.23 o 
   4  -5  12       26.28       38.79     30.35 o 
  -1  -4  12      224.44      195.64     42.16 o 
   0  -4  12      739.20      865.46     80.98 o 
   1  -4  12      582.48      528.00     53.98 o 
   2  -4  12      745.40      738.94     70.86 o 
   3  -4  12      916.66      850.37     77.61 o 
   4  -4  12      554.44      477.38     55.67 o 
   5  -4  12      196.43      188.89     37.10 o 
   6  -4  12      294.20      286.72     50.60 o 
  -3  -3  12     1984.72     1982.01    113.11 o 
  -2  -3  12     3803.16     3752.15    240.00 o 
  -1  -3  12     3255.37     3281.36    184.18 o 
   0  -3  12     1432.37     1459.96    109.71 o 
   1  -3  12       34.84        1.69     32.04 o 
   2  -3  12      749.16      755.82     64.11 o 
   3  -3  12     3548.33     3550.91    223.09 o 
   4  -3  12     6317.59     6540.08    408.01 o 
   5  -3  12     4812.29     5109.49    324.73 o 
   6  -3  12     3625.34     4209.79    209.56 o 
   7  -3  12     2674.32     2893.18    202.67 o 
  -3  -2  12        2.22        0.00     23.61 o 
  -2  -2  12        0.83        0.00     21.92 o 
  -1  -2  12      277.72      337.32     43.85 o 
   0  -2  12      319.91      367.69     37.11 o 
   1  -2  12       43.27       50.59     23.61 o 
   2  -2  12      342.73      303.60     38.79 o 
   3  -2  12      188.30      178.77     35.42 o 
   4  -2  12      176.58      220.93     33.73 o 
   5  -2  12      580.96      619.10     53.98 o 
   6  -2  12     2240.70     2029.32    170.55 o 
   7  -2  12     3314.50     3064.98    138.04 o 
   8  -2  12     2847.03     2484.14    242.39 o 
  -4  -1  12     2966.19     2788.96    204.40 o 
  -3  -1  12     1424.12     1616.88     92.83 o 
  -2  -1  12       21.07        0.00     30.35 o 
  -1  -1  12      296.79      291.79     33.73 o 
   0  -1  12     1913.70     2002.50    124.94 o 
   1  -1  12     5416.50     5332.95    319.88 o 
   2  -1  12     4083.35     3941.66    240.12 o 
   3  -1  12     1959.84     2038.06    121.57 o 
   4  -1  12     1520.78     1346.17    190.75 o 
   5  -1  12       51.53       31.54     15.29 o 
   6  -1  12      132.45      115.75     20.24 o 
   7  -1  12      205.68      185.44     22.45 o 
   8  -1  12       48.44       58.04     21.36 o 
  -4   0  12     2892.49     2922.35    207.77 o 
  -3   0  12     3250.95     3389.56    228.11 o 
  -2   0  12     2421.29     3028.25    148.63 o 
  -1   0  12     1473.74     1605.24     97.90 o 
   0   0  12      459.60      462.19     43.86 o 
   1   0  12     2296.21     2472.65    155.39 o 
   2   0  12     4814.29     4860.76    527.88 o 
   3   0  12     8953.14     8219.52   1193.65 o 
   4   0  12     9252.83     9052.02   1099.62 o 
   5   0  12     6691.09     6078.34    592.85 o 
   6   0  12     2635.15     2323.89    102.20 o 
   7   0  12       77.44       13.49     21.07 o 
   8   0  12      348.76      332.99     52.29 o 
  -4   1  12       53.66       69.14     25.30 o 
  -3   1  12       64.51       37.10     23.61 o 
  -2   1  12       30.69       16.86     30.35 o 
  -1   1  12      229.35      205.76     28.67 o 
   0   1  12      320.82      244.57     32.05 o 
   1   1  12      768.03      655.55     45.55 o 
   2   1  12      173.22      153.73     35.42 o 
   3   1  12      199.06      187.76     54.81 o 
   4   1  12     1286.72     1217.23     51.82 o 
   5   1  12     2765.53     2893.96    312.55 o 
   6   1  12     3431.86     3424.48    208.73 o 
   7   1  12     1839.87     1979.27    164.61 o 
   8   1  12      466.16      525.49    152.65 o 
   9   1  12      135.41      131.07     25.12 o 
  -4   2  12      296.38      251.30     33.73 o 
  -3   2  12        0.24        0.00     21.92 o 
  -2   2  12      883.83     1184.46     75.93 o 
  -1   2  12     2818.12     3128.96    162.19 o 
   0   2  12     4546.31     5367.44    252.05 o 
   1   2  12     4388.27     4187.89    301.87 o 
   2   2  12     2273.01     2173.77    144.51 o 
   3   2  12      554.48      522.71     80.13 o 
   4   2  12       60.88       59.34     18.09 o 
   5   2  12      420.82      429.08     28.33 o 
   6   2  12      434.17      366.31     41.33 o 
   7   2  12       92.38      113.22     18.97 o 
   8   2  12       38.36        4.39     19.01 o 
   9   2  12        0.13        0.00     17.26 o 
  -4   3  12     2070.87     2125.71    180.66 o 
  -3   3  12     1322.09     1245.52     81.01 o 
  -2   3  12      213.20      197.32     30.36 o 
  -1   3  12       25.37        0.00     32.04 o 
   0   3  12      503.71      392.88     67.48 o 
   1   3  12     4800.23     4311.27    227.75 o 
   2   3  12    10361.86    10090.89    762.98 o 
   3   3  12    12725.91    12598.99   1104.10 o 
   4   3  12     8454.16     8516.63    528.95 o 
   5   3  12     4447.34     5809.95    268.93 o 
   6   3  12      413.63      400.67     64.10 o 
   7   3  12      171.22      169.59     23.05 o 
   8   3  12     1305.44     1288.51    134.17 o 
   9   3  12     3191.58     3179.85    451.94 o 
  -4   4  12       27.38        0.00     25.29 o 
  -3   4  12       18.35       60.71     26.98 o 
  -2   4  12        5.12        0.00     33.73 o 
  -1   4  12       30.89       52.28     25.29 o 
   0   4  12      194.03      206.29     66.62 o 
   1   4  12      437.27      369.79     31.72 o 
   2   4  12       31.61       16.07     13.64 o 
   3   4  12     1160.29     1048.02     66.04 o 
   4   4  12     4137.75     3909.52    427.00 o 
   5   4  12     3582.84     3348.87    267.92 o 
   6   4  12     1546.73     1402.02    211.84 o 
   7   4  12     1239.17      985.51    100.41 o 
   8   4  12       35.36       30.80     17.77 o 
   9   4  12      380.36      378.13     30.94 o 
  -4   5  12      157.64      139.98     32.04 o 
  -3   5  12     1476.76     1481.91    111.40 o 
  -2   5  12     2239.83     2198.67    121.59 o 
  -1   5  12     3803.07     3795.12    211.31 o 
   0   5  12     3205.17     3051.97    148.71 o 
   1   5  12     2602.43     2135.69    460.78 o 
   2   5  12      112.80       77.97     20.17 o 
   3   5  12      135.94      136.61     20.84 o 
   4   5  12      144.31      201.57     63.24 o 
   5   5  12      272.92      262.79     44.69 o 
   6   5  12      206.18      223.03     38.79 o 
   7   5  12        1.18       21.36     37.10 o 
   8   5  12      189.72      178.06     28.32 o 
  -3   6  12      131.56      153.47     42.16 o 
  -2   6  12      113.79      158.52     32.04 o 
  -1   6  12     2219.34     2651.22    138.47 o 
   0   6  12     6919.34     8255.94    335.39 o 
   1   6  12     8517.70     8543.20    842.79 o 
   2   6  12     4923.08     4871.19    560.83 o 
   3   6  12     3383.99     3038.74    332.95 o 
   4   6  12     1598.18     1555.23    183.16 o 
   5   6  12      156.10      124.21     22.77 o 
   6   6  12      119.10      122.50     26.81 o 
   7   6  12      973.58      894.99     47.03 o 
   8   6  12     2919.43     2815.13    229.73 o 
  -3   7  12        2.85       75.88     42.16 o 
  -2   7  12        7.10       11.80     26.98 o 
  -1   7  12       32.89        3.37     37.10 o 
   0   7  12        0.18        3.37     26.98 o 
   1   7  12      235.23      193.48     27.55 o 
   2   7  12      502.30      417.52     67.47 o 
   3   7  12      978.86      861.26    125.71 o 
   4   7  12     1334.24     1580.33    116.45 o 
   5   7  12     1115.73     1229.25    229.50 o 
   6   7  12      740.54      874.87     48.92 o 
   7   7  12      249.20      269.32     28.07 o 
  -1   8  12     2429.43     2737.46    163.81 o 
   0   8  12      507.96      568.46     59.04 o 
   1   8  12       97.83      138.11     59.02 o 
   2   8  12       18.83       23.08     21.82 o 
   3   8  12       54.44       90.58     58.18 o 
   4   8  12      482.03      363.48     59.04 o 
   5   8  12      118.91      121.94     22.56 o 
   6   8  12      103.57      138.17     29.74 o 
   0   9  12     6230.97     5930.38    421.42 o 
   1   9  12     3989.30     3467.46    180.72 o 
   2   9  12     3501.50     3339.08    384.43 o 
   3   9  12     1808.79     1738.85    269.25 o 
   4   9  12       21.09       18.17     29.05 o 
   0  -3  13     4076.83     4295.23    234.96 o 
   1  -3  13     1909.63     1870.56    151.94 o 
   2  -3  13     1014.70      892.60     77.62 o 
   3  -3  13       73.56      102.87     33.73 o 
   4  -3  13      111.83      150.09     35.41 o 
   5  -3  13       30.65       26.98     42.16 o 
  -2  -2  13      287.59      192.27     33.73 o 
  -1  -2  13       40.93       20.24     25.30 o 
   0  -2  13     1698.99     1691.42    126.60 o 
   1  -2  13     4541.49     4558.98    289.16 o 
   2  -2  13     7431.98     7608.01    509.91 o 
   3  -2  13     5998.15     6875.15    345.28 o 
   4  -2  13     2931.44     3363.46    238.20 o 
   5  -2  13      222.26      301.89     48.91 o 
   6  -2  13       14.15       20.24     28.67 o 
  -2  -1  13       75.99       82.63     26.98 o 
  -1  -1  13       59.03       42.16     25.30 o 
   0  -1  13      253.58      300.21     35.42 o 
   1  -1  13      159.00      227.67     42.16 o 
   2  -1  13      225.81      143.36     33.73 o 
   3  -1  13     1344.80     1250.61     81.01 o 
   4  -1  13     2034.96     1830.29    108.06 o 
   5  -1  13     1218.59     1228.55     89.44 o 
   6  -1  13     1428.29     1343.46    111.39 o 
   7  -1  13      511.32      472.31     52.29 o 
  -3   0  13     1066.39      863.93     89.43 o 
  -2   0  13     3302.30     3201.93    226.42 o 
  -1   0  13     2374.09     2418.34    158.75 o 
   0   0  13     3772.51     3897.91    243.41 o 
   1   0  13     1729.40     1811.41    106.35 o 
   2   0  13       86.23       91.07     28.67 o 
   3   0  13       29.51       42.16     35.41 o 
   4   0  13      145.06      129.86     30.36 o 
   5   0  13      697.19      743.67    131.59 o 
   6   0  13      547.45      567.89     60.73 o 
   7   0  13      393.28      397.27     35.42 o 
  -3   1  13      386.11      374.44     45.54 o 
  -2   1  13       28.05       67.45     26.98 o 
  -1   1  13     1594.33     1917.55    109.72 o 
   0   1  13     6259.87     7478.29    404.64 o 
   1   1  13     4591.09     4832.16    238.48 o 
   2   1  13     4599.00     5177.33    317.98 o 
   3   1  13     2871.46     3133.97    202.74 o 
   4   1  13     1003.33      835.05     94.49 o 
   5   1  13        6.78       35.18     17.26 o 
   6   1  13     1022.86      946.04     52.31 o 
   7   1  13     2494.72     2473.62    111.08 o 
   8   1  13     2600.98     2326.61    137.62 o 
  -3   2  13       23.26       30.35     25.29 o 
  -2   2  13       29.63       33.73     35.41 o 
  -1   2  13       58.58       47.22     28.67 o 
   0   2  13      623.80      517.90     47.24 o 
   1   2  13      821.77      718.75     52.30 o 
   2   2  13     1581.55     1358.08    178.93 o 
   3   2  13     1690.98     1675.65    264.20 o 
   4   2  13     1272.93     1284.50    230.37 o 
   5   2  13     2088.03     2040.09    251.60 o 
   6   2  13      663.02      684.28    108.81 o 
   7   2  13       79.09      122.38     26.65 o 
   8   2  13      708.16      693.38     77.60 o 
  -3   3  13     2653.51     3009.72    199.30 o 
  -2   3  13     2330.44     2647.89    180.69 o 
  -1   3  13     1165.09     1348.34     89.44 o 
   0   3  13      860.05     1059.58     70.86 o 
   1   3  13      466.10      445.22     75.06 o 
   2   3  13      144.96      131.66     19.01 o 
   3   3  13        3.31        0.00     18.64 o 
   4   3  13      657.05      532.71     52.30 o 
   5   3  13     2703.49     2546.35    467.91 o 
   6   3  13      680.79      564.44    148.46 o 
   7   3  13       46.81       57.52     20.90 o 
   8   3  13      200.52      166.67     29.20 o 
  -3   4  13      419.90      393.00     53.97 o 
  -2   4  13     2256.95     1992.56    151.98 o 
  -1   4  13     2842.03     2679.22    146.97 o 
   0   4  13     3364.66     3462.64    202.79 o 
   1   4  13     4481.83     4334.00    344.16 o 
   2   4  13     1820.95     2095.18    116.49 o 
   3   4  13      305.63      298.94     91.08 o 
   4   4  13       95.21       76.98     38.79 o 
   5   4  13      727.87      776.70    146.78 o 
   6   4  13     2212.67     2378.20    135.93 o 
   7   4  13     2257.79     2453.88    188.28 o 
   8   4  13     2791.80     2783.73    173.97 o 
  -2   5  13      114.55      119.74     32.04 o 
  -1   5  13      217.02      192.26     43.85 o 
   0   5  13      240.38      256.36     45.54 o 
   1   5  13      350.78      396.80     30.26 o 
   2   5  13     1164.02     1105.35    149.35 o 
   3   5  13     2176.91     1903.55    108.07 o 
   4   5  13     1673.84     1496.10    203.42 o 
   5   5  13      275.05      270.12     29.20 o 
   6   5  13        0.92       24.70     21.46 o 
   7   5  13      401.48      400.84     34.81 o 
  -2   6  13     2444.17     2274.71    133.41 o 
  -1   6  13     1632.97     1542.79    114.78 o 
   0   6  13      322.62      339.01     43.85 o 
   1   6  13       82.26       60.29     20.24 o 
   2   6  13     1239.72     1203.09    140.07 o 
   3   6  13      830.14      872.79    116.42 o 
   4   6  13      549.18      512.00     35.78 o 
   5   6  13      586.48      517.67     75.91 o 
   6   6  13       67.63      129.76     28.00 o 
   7   6  13       91.73      114.11     24.63 o 
  -1   7  13     3960.08     4021.06    285.65 o 
   0   7  13     5228.85     5886.71    385.68 o 
   1   7  13     2528.58     2265.04    287.11 o 
   2   7  13      298.66      201.76     25.62 o 
   3   7  13       52.06       26.33     53.12 o 
   4   7  13     1458.45     1318.35    222.79 o 
   5   7  13     2927.35     2559.26    128.41 o 
   6   7  13     3025.51     2749.59    283.80 o 
   1   8  13      936.94      689.79    151.01 o 
   2   8  13      729.49      661.18     48.87 o 
   3   8  13      377.17      454.71     47.23 o 
   4   8  13       16.12       20.34     28.00 o 
   2  -2  14        8.99       18.55     30.35 o 
   3  -2  14      816.94      587.11     67.48 o 
   0  -1  14     2327.69     2450.16    184.06 o 
   1  -1  14     2294.04     2385.99    155.35 o 
   2  -1  14     1768.74     2241.77    141.80 o 
   3  -1  14      557.34      533.05     59.04 o 
   4  -1  14       60.19       26.98     30.35 o 
   5  -1  14     1341.40     1564.43    143.45 o 
  -1   0  14       41.38        0.00     38.79 o 
   0   0  14      122.80       64.08     30.36 o 
   1   0  14        2.48        3.37     26.98 o 
   2   0  14      297.59      227.69     35.42 o 
   3   0  14     1174.51      990.56     75.94 o 
   4   0  14      645.77      625.86     57.36 o 
   5   0  14      166.44      156.84     45.53 o 
   6   0  14        0.92       33.73     42.16 o 
  -1   1  14     1060.55     1100.16     97.87 o 
   0   1  14      464.66      458.80     53.98 o 
   1   1  14      216.57      276.59     45.54 o 
   2   1  14      764.26      803.06     67.48 o 
   3   1  14      452.22      430.13     43.86 o 
   4   1  14      515.59      629.19     52.29 o 
   5   1  14      246.94      222.62     47.22 o 
   6   1  14      374.02      554.91     62.41 o 
  -1   2  14     4440.66     4730.72    329.70 o 
   0   2  14     5219.08     6125.40    306.19 o 
   1   2  14     2651.64     2688.96    150.33 o 
   2   2  14      623.06      553.32     55.67 o 
   3   2  14      208.17      224.31     35.42 o 
   4   2  14     2533.51     2406.72    180.72 o 
   5   2  14     5605.74     4901.86    548.22 o 
   6   2  14     4850.46     4488.42    559.78 o 
  -1   3  14        4.65        0.00     38.78 o 
   0   3  14        2.82        0.00     38.78 o 
   1   3  14      237.92      224.31     37.10 o 
   2   3  14      668.47      789.51     64.11 o 
   3   3  14      191.16      234.43     33.73 o 
   4   3  14        0.80        0.00     58.18 o 
   5   3  14       46.04       52.61     32.04 o 
   6   3  14     1257.38     1170.87     66.66 o 
  -1   4  14       45.75      109.61     43.84 o 
   0   4  14      406.61      349.15     52.29 o 
   1   4  14     1493.31     1270.94    109.71 o 
   2   4  14     1483.86     1192.15    179.75 o 
   3   4  14     1091.30      796.84    140.90 o 
   4   4  14     1352.03     1066.35     59.07 o 
   5   4  14      985.26      818.04     51.14 o 
   6   4  14       20.74       25.48     21.36 o 
   0   5  14     1064.07     1037.73     91.12 o 
   1   5  14       40.24       28.71     19.39 o 
   2   5  14     1027.89      976.83     64.96 o 
   3   5  14     3040.96     3041.18    284.67 o 
   4   5  14     4703.08     4692.39    249.44 o 
   5   5  14     4704.09     4448.21    733.91 o 
   6   5  14     2603.90     2598.36    303.15 o 
   0   6  14      138.39      161.90     37.10 o 
   1   6  14      120.80       75.00     19.34 o 
   2   6  14      141.16      152.40     64.08 o 
   3   6  14       30.05       40.47     22.66 o 
   4   6  14       50.11       81.34     27.85 o 
   5   6  14      598.69      543.83     41.29 o 
   2   2  15     1932.53     2287.52    162.07 o 
   3   2  15      947.08     1079.83     89.42 o 
   2   3  15     2944.60     2777.05    217.91 o 
   3   3  15     3923.80     3961.77    251.84 o 
                                                 
